# Supplementary material for: Bacteriophage DNA induces an interrupted immune response during phage therapy in a chicken model
Source: Nat Commun. 2024 Mar 13;15:2274. doi: 10.1038/s41467-024-46555-7 (PMC10937645; doi:10.1038/s41467-024-46555-7)
Supplement: Supplementary file 4 — Source Data [file 41467_2024_46555_MOESM4_ESM.xlsx]

## Sheet: Figure 1
1B (IFNα)		Source Data									IFNα											IFNα											IFNα											IFNα
													Termination 1											Termination 2											Termination 3											Termination 4
												Test of normality distribution											Test of normality distribution											Test of normality distribution											Test of normality distribution
	Termination 1					Termination 2							Kolmogorov–Smirnov test											Kolmogorov–Smirnov test											Kolmogorov–Smirnov test											Kolmogorov–Smirnov test
	NaCl	Phages	Bacteria	Bacteria + phages		NaCl	Phages	Bacteria	Bacteria + phages				Statistic	df	p-value									Statistic	df	p-value									Statistic	df	p-value									Statistic	df	p-value
	2.33333	2.70833	11.4583	4.16667		2.25	2.79167	14.25	4.08333			measurement	0.316679	20	1.22205e-05								measurement	0.255919	20	0.00132885								measurement	0.26308	20	0.000813026								measurement	0.252219	20	0.00170197
	2.33333	2.875	12.9167	4.33333		2.375	2.54167	12.3333	5.625
	2.375	3.04167	13.3333	4.91667		2.20833	2.75	14	5.75
	2.41667	3.16667	16.375	5.04167		2.125	2.95833	11.9167	4.75			Test of homogeneity of variance					Kruskal-Wallis test for independent samples						Test of homogeneity of variance					Kruskal-Wallis test for independent samples						Test of homogeneity of variance					Kruskal-Wallis test for independent samples						Test of homogeneity of variance
	2.66667	3.33333	16.625	5.25		2.08333	2.45833	15.7917	3.375			Levene's test	df1	df2	p-value		Statistic (H)	N	df1	p-value			Levene's test	df1	df2	p-value		Statistic (H)	N	df1	p-value			Levene's test	df1	df2	p-value		Statistic (H)	N	df1	p-value			Levene's test	df1	df2	p-value
												19.4834	3	16	1.36619e-05		17.871	20	3	0.0001			7.14024	3	16	0.00293453		17.857	20	3	0			22.944	3	16	4.87702e-06		16.644	20	3	0.001			6.56629	3	16	0.00421349
	Termination 3					Termination 4
	NaCl	Phages	Bacteria	Bacteria + phages		NaCl	Phages	Bacteria	Bacteria + phages			Multiple comparisons											Multiple comparisons											Multiple comparisons											Multiple comparisons
	2.375	2.83333	17.7917	4.83333		2.33333	3.08333	14.5417	6.08333			Dunn test											Dunn test											Dunn test											Dunn test
	2.625	2.25	14.375	5.33333		2.54167	2.58333	15.2917	6.375			(I) IFNα		Difference in averages (I-J)	Standard error	p-value	95% confidence interval						(I) IFNα		Difference in averages (I-J)	Standard error	p-value	95% confidence interval						(I) IFNα		Difference in averages (I-J)	Standard error	p-value	95% confidence interval						(I) IFNα		Difference in averages (I-J)	Standard error	p-value
	2.04167	2.75	17.2083	5.70833		2.45833	2.95833	17.1667	6.95833								Lower limit	Upper limit										Lower limit	Upper limit										Lower limit	Upper limit
	2.54167	2.875	13.5	6		2.75	2.75	16.25	5.625			NaCl	Phages	-,60000*	0.125427	0.0126643	-1.04879	-0.151212					NaCl	Phages	-,49000*	0.10373	0.0137376	-0.862033	-0.117967					NaCl	Phages	-0.25	0.182789	0.685123	-0.865495	0.365495					NaCl	Phages	-0.3522	0.11136	0.0698846
	2.83333	2.95833	13.9583	6.375		2.44	2.91	18.7083	6				Bacteria	-11,71800*	1.0155	0.00135672	-16.1335	-7.30255						Bacteria	-11,44800*	0.701815	0.000339117	-14.4945	-8.40155						Bacteria	-12,88400*	0.89608	0.000459022	-16.7079	-9.06014						Bacteria	-13,88720*	0.731934	0.000176181
													Bacteria+phages	-2,31600*	0.218586	0.000847295	-3.19567	-1.43633						Bacteria+phages	-2,50800*	0.45546	0.0211742	-4.46958	-0.546416						Bacteria+phages	-3,16600*	0.298824	0.00024961	-4.27053	-2.06147						Bacteria+phages	-3,70360*	0.233086	0.00012112
												Phages	NaCl	,60000*	0.125427	0.0126643	0.151212	1.04879					Phages	NaCl	,49000*	0.10373	0.0137376	0.117967	0.862033					Phages	NaCl	0.25	0.182789	0.685123	-0.365495	0.865495					Phages	NaCl	0.3522	0.11136	0.0698846
													Bacteria	-11,11800*	1.01929	0.00157175	-15.5156	-6.72042						Bacteria	-10,95800*	0.705637	0.000360045	-13.9869	-7.92912						Bacteria	-12,63400*	0.895075	0.000508406	-16.4621	-8.80586						Bacteria	-13,53500*	0.733749	0.00018424
													Bacteria+phages	-1,71600*	0.235584	0.00173442	-2.57929	-0.852705						Bacteria+phages	-2,01800*	0.461329	0.0433614	-3.95542	-0.0805836						Bacteria+phages	-2,91600*	0.295797	0.00044086	-4.02104	-1.81096						Bacteria+phages	-3,35140*	0.238723	0.000123207
												Bacteria	NaCl	11,71800*	1.0155	0.00135672	7.30255	16.1335					Bacteria	NaCl	11,44800*	0.701815	0.000339117	8.40155	14.4945					Bacteria	NaCl	12,88400*	0.89608	0.000459022	9.06014	16.7079					Bacteria	NaCl	13,88720*	0.731934	0.000176181
													Phages	11,11800*	1.01929	0.00157175	6.72042	15.5156						Phages	10,95800*	0.705637	0.000360045	7.92912	13.9869						Phages	12,63400*	0.895075	0.000508406	8.80586	16.4621						Phages	13,53500*	0.733749	0.00018424
													Bacteria+phages	9,40200*	1.03489	0.00249611	5.06835	13.7356						Bacteria+phages	8,94000*	0.833431	8.42865e-05	6.01273	11.8673						Bacteria+phages	9,71800*	0.925767	0.000885635	5.99175	13.4442						Bacteria+phages	10,18360*	0.761784	0.000287344
1C (IFNβ )		Source Data									IFNβ											IFNβ											IFNβ											IFNβ
													Termination 1											Termination 2											Termination 3											Termination 4
												Test of normality distribution											Test of normality distribution											Test of normality distribution											Test of normality distribution
	Termination 1					Termination 2							Kolmogorov–Smirnov test											Kolmogorov–Smirnov test											Kolmogorov–Smirnov test											Kolmogorov–Smirnov test
	NaCl	Phages	Bacteria	Bacteria + phages		NaCl	Phages	Bacteria	Bacteria + phages				Statistic	df	p-value									Statistic	df	p-value									Statistic	df	p-value									Statistic	df	p-value
	1.58333	9.75	14.5833	8.79167		1.75	9.625	16.5833	7.25			measurement	0.181663	20	0.0825373								measurement	0.173963	20	0.114459								measurement	0.186112	20	0.0677248								measurement	0.294955	20	7.48171e-05
	1.08333	10.4583	13.6667	8.25		1.625	9.25	16.7083	7.04167
	1.70833	11.1667	16.625	7.79167		1.95833	8.95833	18.0833	7.75
	1.33333	10.7917	12.9583	7.91667		1.33333	8.625	17.8333	6.45833			Test of homogeneity of variance					One-way ANOVA						Test of homogeneity of variance					One-way ANOVA						Test of homogeneity of variance					Kruskal-Wallis test for independent samples						Test of homogeneity of variance
	1.54167	10	14.0417	8.54167		1.25	9.95833	17.625	7.125			Levene's test	df1	df2	p-value		Statistic (F)	df1	df2	p-value			Levene's test	df1	df2	p-value		Statistic (F)	df1	df2	p-value			Levene's test	df1	df2	p-value		Statistic (H)	N	df1	p-value			Levene's test	df1	df2	p-value
												2.79432	3	16	0.0738777		234.82	3	16	1.95566e-13			1.89464	3	16	0.17121		823.917	3	16	9.74556e-18			4.94231	3	16	0.0128897		17.331	20	3	0.001			5.34865	3	16	0.0096056
	Termination 3					Termination 4
	NaCl	Phages	Bacteria	Bacteria + phages		NaCl	Phages	Bacteria	Bacteria + phages			Multiple comparisons											Multiple comparisons											Multiple comparisons											Multiple comparisons
	1.79167	8.25	18.5	6.875		2.04167	7.75	19.0833	5.45833			Tukey test											Tukey test											Dunn test											Dunn test
	1.95833	7.79167	17.9583	7.45833		2.16667	7.25	19.4583	5.83333			(I) IFNβ		Difference in averages (I-J)	Standard error	p-value	95% confidence interval						(I) IFNβ		Difference in averages (I-J)	Standard error	p-value	95% confidence interval						(I) IFNβ		Difference in averages (I-J)	Standard error	p-value	95% confidence interval						(I) IFNβ		Difference in averages (I-J)	Standard error	p-value
	2.04167	6.95833	17.7917	6.29167		1.58333	6.875	19.7083	6.20833								Lower limit	Upper limit										Lower limit	Upper limit										Lower limit	Upper limit
	1.375	9.54167	17.0833	6.75		1.79167	7.58333	18.0833	6.375			NaCl	Phages	-215,60000*	11.9925	2.86349e-11	-249.911	-181.289					NaCl	Phages	-184,80000*	7.73886	1.36857e-12	-206.941	-162.659					NaCl	Phages	-159,00000*	13.586	0.000713557	-214.931	-103.069					NaCl	Phages	-132,60000*	5.44059	4.8879e-08
	2.16667	9.91667	18.2917	7.08333		1.29167	7.04167	17.5833	6.45833				Bacteria	-310,20000*	11.9925	1.15019e-12	-344.511	-275.889						Bacteria	-378,80000*	7.73886	1.08169e-12	-400.941	-356.659						Bacteria	-385,40000*	6.72161	4.45823e-09	-409.635	-361.165						Bacteria	-408,20000*	10.4976	7.01681e-07
													Bacteria+phages	-163,40000*	11.9925	1.79595e-09	-197.711	-129.089						Bacteria+phages	-133,00000*	7.73886	5.5964e-11	-155.141	-110.859						Bacteria+phages	-120,60000*	5.66569	4.6969e-07	-140.181	-101.019						Bacteria+phages	-103,00000*	5.84979	8.35194e-07
												Phages	NaCl	215,60000*	11.9925	2.86349e-11	181.289	249.911					Phages	NaCl	184,80000*	7.73886	1.36857e-12	162.659	206.941					Phages	NaCl	159,00000*	13.586	0.000713557	103.069	214.931					Phages	NaCl	132,60000*	5.44059	4.8879e-08
													Bacteria	-94,60000*	11.9925	3.64916e-06	-128.911	-60.2892						Bacteria	-194,00000*	7.73886	1.20337e-12	-216.141	-171.859						Bacteria	-226,40000*	14.425	4.32745e-05	-280.864	-171.936						Bacteria	-275,60000*	10.5489	4.59335e-06
													Bacteria+phages	52,20000*	11.9925	0.00250036	17.8892	86.5108						Bacteria+phages	51,80000*	7.73886	2.79332e-05	29.659	73.941						Bacteria+phages	38.4	13.9642	0.169286	-16.6098	93.4098						Bacteria+phages	29,60000*	5.94138	0.00605271
												Bacteria	NaCl	310,20000*	11.9925	1.15019e-12	275.889	344.511					Bacteria	NaCl	378,80000*	7.73886	1.08169e-12	356.659	400.941					Bacteria	NaCl	385,40000*	6.72161	4.45823e-09	361.165	409.635					Bacteria	NaCl	408,20000*	10.4976	7.01681e-07
													Phages	94,60000*	11.9925	3.64916e-06	60.2892	128.911						Phages	194,00000*	7.73886	1.20337e-12	171.859	216.141						Phages	226,40000*	14.425	4.32745e-05	171.936	280.864						Phages	275,60000*	10.5489	4.59335e-06
													Bacteria+phages	146,80000*	11.9925	8.62504e-09	112.489	181.111						Bacteria+phages	245,80000*	7.73886	1.08258e-12	223.659	267.941						Bacteria+phages	264,80000*	7.45654	5.81021e-09	239.355	290.245						Bacteria+phages	305,20000*	10.7657	1.48437e-06
1D (TNFα )		Source Data									TNFα											TNFα											TNFα											TNFα
													Termination 1											Termination 2											Termination 3											Termination 4
												Test of normality distribution											Test of normality distribution											Test of normality distribution											Test of normality distribution
	Termination 1					Termination 2							Kolmogorov–Smirnov test											Kolmogorov–Smirnov test											Kolmogorov–Smirnov test											Kolmogorov–Smirnov test
	NaCl	Phages	Bacteria	Bacteria + phages		NaCl	Phages	Bacteria	Bacteria + phages				Statistic	df	p-value									Statistic	df	p-value									Statistic	df	p-value									Statistic	df	p-value
	1.08333	1.83333	23.625	9.75		1.83333	1.95833	25.5	10.5833			measurement	0.273264	20	0.000392994								measurement	0.269423	20	0.000518999								measurement	0.274895	20	0.000348728								measurement	0.285182	20	0.000160937
	1.41667	2.125	24.1667	8.79167		1.16667	1.20833	26.375	10.2917
	1.5	1.54167	25.4583	9.5		1.45833	2.45833	24.4583	9.625
	1.70833	1.33333	24.9167	10.2083		1.625	2.29167	24.6667	10.3333			Test of homogeneity of variance					Kruskal-Wallis test for independent samples						Test of homogeneity of variance					Kruskal-Wallis test for independent samples						Test of homogeneity of variance					Kruskal-Wallis test for independent samples						Test of homogeneity of variance
	1.16667	1.66667	23.9167	10.75		1.33333	1.875	26.7083	10.7917			Levene's test	df1	df2	p-value		Statistic (H)	N	df1	p-value			Levene's test	df1	df2	p-value		Statistic (H)	N	df1	p-value			Levene's test	df1	df2	p-value		Statistic (H)	N	df1	p-value			Levene's test	df1	df2	p-value
												2.9767	3	16	0.0628202		16.714	20	3	0.001			3.64088	3	16	0.0356142		16.897	20	3	0.001			0.929613	3	16	0.449132		16.199	20	3	0.001			2.54825	3	16	0.0923483
	Termination 3					Termination 4
	NaCl	Phages	Bacteria	Bacteria + phages		NaCl	Phages	Bacteria	Bacteria + phages			Multiple comparisons											Multiple comparisons											Multiple comparisons											Multiple comparisons
	1.875	2.375	26.7917	10.7083		1.91667	2.08333	25.7083	10.125			Dunn test											Dunn test											Dunn test											Dunn test
	1.33333	1.75	26.1667	11		2.04167	2.25	25.9167	10.8333			(I) TNFα		Difference in averages (I-J)	Standard error	p-value	95% confidence interval						(I) TNFα		Difference in averages (I-J)	Standard error	p-value	95% confidence interval						(I) TNFα		Difference in averages (I-J)	Standard error	p-value	95% confidence interval						(I) TNFα		Difference in averages (I-J)	Standard error	p-value
	2.45833	1.75	25.7083	11.2917		2.125	1.95833	25.2083	11.2083								Lower limit	Upper limit										Lower limit	Upper limit										Lower limit	Upper limit
	1.54167	1.54167	24.9167	10.125		1.625	1.70833	26.4167	11.4167			NaCl	Phages	-7.8	4.21189	0.410513	-22.0711	6.47111					NaCl	Phages	-11.4	5.87026	0.385801	-32.7735	9.97347					NaCl	Phages	-4.2	6.0663	0.974592	-24.8043	16.4043					NaCl	Phages	-0.158333	0.140683	0.822326
	1.58333	2.25	26.375	10.625		1.83333	2.33333	24.9583	11.875				Bacteria	-553,00000*	8.53815	1.1051e-07	-586.845	-519.155						Bacteria	-577,40000*	11.0797	8.44843e-07	-622.858	-531.942						Bacteria	-581,60000*	9.00444	8.90087e-10	-613.569	-549.631						Bacteria	-23,73333*	0.27259	2.58325e-08
													Bacteria+phages	-202,20000*	8.37496	1.26046e-05	-235.288	-169.112						Bacteria+phages	-212,20000*	5.47723	3.65879e-08	-231.791	-192.609						Bacteria+phages	-215,80000*	6.62873	4.8416e-09	-238.104	-193.496						Bacteria+phages	-9,18567*	0.307182	7.38569e-06
												Phages	NaCl	7.8	4.21189	0.410513	-6.47111	22.0711					Phages	NaCl	11.4	5.87026	0.385801	-9.97347	32.7735					Phages	NaCl	4.2	6.0663	0.974592	-16.4043	24.8043					Phages	NaCl	0.158333	0.140683	0.822326
													Bacteria	-545,20000*	8.70862	4.97143e-08	-578.774	-511.626						Bacteria	-566,00000*	11.9122	5.42366e-08	-610.263	-521.737						Bacteria	-577,40000*	8.60233	5.2278e-09	-609.124	-545.676						Bacteria	-23,57500*	0.281119	5.9597e-09
													Bacteria+phages	-194,40000*	8.54868	8.85242e-06	-227.23	-161.57						Bacteria+phages	-200,80000*	7.00999	1.50949e-08	-224.436	-177.164						Bacteria+phages	-211,60000*	6.07124	5.10951e-09	-232.224	-190.976						Bacteria+phages	-9,02733*	0.314774	3.7662e-06
												Bacteria	NaCl	553,00000*	8.53815	1.1051e-07	519.155	586.845					Bacteria	NaCl	577,40000*	11.0797	8.44843e-07	531.942	622.858					Bacteria	NaCl	581,60000*	9.00444	8.90087e-10	549.631	613.569					Bacteria	NaCl	23,73333*	0.27259	2.58325e-08
													Phages	545,20000*	8.70862	4.97143e-08	511.626	578.774						Phages	566,00000*	11.9122	5.42366e-08	521.737	610.263						Phages	577,40000*	8.60233	5.2278e-09	545.676	609.124						Phages	23,57500*	0.281119	5.9597e-09
													Bacteria+phages	350,80000*	11.3243	7.23452e-09	312.692	388.908						Bacteria+phages	365,20000*	11.7235	1.08238e-06	320.859	409.541						Bacteria+phages	365,80000*	9.00777	1.87341e-08	333.827	397.773						Bacteria+phages	14,54767*	0.391914	2.26587e-09
1E											1F
[truncated: 4 more columns]

## Sheet: Figure 2
2A (TLR9)		Source Data									TLR9											TLR9											TLR9											TLR9
													Termination 1											Termination 2											Termination 3											Termination 4
												Test of normality distribution											Test of normality distribution											Test of normality distribution											Test of normality distribution
	Termination 1					Termination 2							Kolmogorov–Smirnov test											Kolmogorov–Smirnov test											Kolmogorov–Smirnov test											Kolmogorov–Smirnov test
	NaCl	Phages	Bacteria	Bacteria + phages		NaCl	Phages	Bacteria	Bacteria + phages				Statistic	df	p-value									Statistic	df	p-value									Statistic	df	p-value									Statistic	df	p-value
	0.031375	0.171625	0.217958	0.333083		0.0323333	0.226583	0.20825	0.398167			measurement	0.201087	20	0.0332264								measurement	0.173161	20	0.118037								measurement	0.235084	20	0.00505627								measurement	0.232689	20	0.00584354
	0.03475	0.218583	0.218525	0.353167		0.0385	0.2595	0.185667	0.389
	0.030875	0.264042	0.230958	0.3565		0.027875	0.264417	0.222583	0.341917
	0.0230833	0.227458	0.171625	0.372667		0.0309167	0.22825	0.245708	0.351958			Test of homogeneity of variance					Kruskal-Wallis test for independent samples						Test of homogeneity of variance					Kruskal-Wallis test for independent samples						Test of homogeneity of variance					Kruskal-Wallis test for independent samples						Test of homogeneity of variance
	0.0375833	0.236542	0.237375	0.292667		0.02575	0.229542	0.266708	0.375542			Levene's test	df1	df2	p-value		Statistic (H)	N	df1	p-value			Levene's test	df1	df2	p-value		Statistic (H)	N	df1	p-value			Levene's test	df1	df2	p-value		Statistic (H)	N	df1	p-value			Levene's test	df1	df2	p-value
												1.54272	3	16	0.242042		16.168	20	3	0.001			6.32112	3	16	0.00494206		16.489	20	3	0.001			4.55488	3	16	0.0172302		16.178	20	3	0.001			3.38789	3	16	0.0440253
	Termination 3					Termination 4
	NaCl	Phages	Bacteria	Bacteria + phages		NaCl	Phages	Bacteria	Bacteria + phages			Multiple comparisons											Multiple comparisons											Multiple comparisons											Multiple comparisons
	0.02325	0.222375	0.249708	0.398208		0.031	0.227	0.231583	0.3935			Dunn test											Dunn test											Dunn test											Dunn test
	0.0290417	0.219375	0.251333	0.384708		0.0235833	0.230333	0.251833	0.377417			(I) TLR9		Difference in averages (I-J)	Standard error	p-value	95% confidence interval						(I) TLR9		Difference in averages (I-J)	Standard error	p-value	95% confidence interval						(I)TLR9		Difference in averages (I-J)	Standard error	p-value	95% confidence interval						(I) TLR9		Difference in averages (I-J)	Standard error	p-value
	0.0282083	0.255083	0.219458	0.407292		0.0309583	0.265667	0.263833	0.353125								Lower limit	Upper limit										Lower limit	Upper limit										Lower limit	Upper limit
	0.030875	0.269917	0.250125	0.366625		0.0278333	0.268625	0.282458	0.3755			NaCl	Phages	-,19212*	0.0152697	0.000761163	-0.257043	-0.12719					NaCl	Phages	-,21000*	0.00761577	1.32368e-05	-0.241058	-0.178942					NaCl	Phages	-,21580*	0.00993982	8.80511e-05	-0.258351	-0.173249					NaCl	Phages	-,22600*	0.00948683	2.68354e-05
	0.026	0.2495	0.246	0.351792		0.0214583	0.2595	0.219	0.353125				Bacteria	-,18376*	0.0117819	0.000250273	-0.233	-0.13451						Bacteria	-,19600*	0.0144222	0.000596764	-0.257714	-0.134286						Bacteria	-,21580*	0.00626099	7.4183e-06	-0.241852	-0.189748						Bacteria	-,22380*	0.0114647	9.13683e-05
													Bacteria+phages	-,31008*	0.0139763	6.70411e-05	-0.369217	-0.25095						Bacteria+phages	-,34000*	0.0117473	2.23881e-05	-0.389774	-0.290226						Bacteria+phages	-,35440*	0.0101292	1.24331e-05	-0.397793	-0.311007						Bacteria+phages	-,34460*	0.00823772	1.26458e-06
												Phages	NaCl	,19212*	0.0152697	0.000761163	0.12719	0.257043					Phages	NaCl	,21000*	0.00761577	1.32368e-05	0.178942	0.241058					Phages	NaCl	,21580*	0.00993982	8.80511e-05	0.173249	0.258351					Phages	NaCl	,22600*	0.00948683	2.68354e-05
													Bacteria	0.00836167	0.0189762	0.997367	-0.056612	0.0733354						Bacteria	0.014	0.0160624	0.927362	-0.04493	0.07293						Bacteria	0	0.0115879	1	-0.040999	0.040999						Bacteria	0.0022	0.014472	0.999994
													Bacteria+phages	-,11797*	0.0204113	0.0023175	-0.186789	-0.0491439						Bacteria+phages	-,13000*	0.0137113	0.000199065	-0.178314	-0.0816859						Bacteria+phages	-,13860*	0.0140599	5.2539e-05	-0.185913	-0.0912875						Bacteria+phages	-,11860*	0.0120773	6.29031e-05
												Bacteria	NaCl	,18376*	0.0117819	0.000250273	0.13451	0.233					Bacteria	NaCl	,19600*	0.0144222	0.000596764	0.134286	0.257714					Bacteria	NaCl	,21580*	0.00626099	7.4183e-06	0.189748	0.241852					Bacteria	NaCl	,22380*	0.0114647	9.13683e-05
													Phages	-0.00836167	0.0189762	0.997367	-0.0733354	0.056612						Phages	-0.014	0.0160624	0.927362	-0.07293	0.04493						Phages	0	0.0115879	1	-0.040999	0.040999						Phages	-0.0022	0.014472	0.999994
													Bacteria+phages	-,12633*	0.0179519	0.000685069	-0.187206	-0.0654512						Bacteria+phages	-,14400*	0.0183848	0.00034935	-0.206538	-0.0814624						Bacteria+phages	-,13860*	0.0117507	5.88915e-05	-0.180323	-0.0968774						Bacteria+phages	-,12080*	0.0136858	0.000225542
2B (cGAS)		Source Data									cGAS											cGAS											cGAS											cGAS
													Termination 1											Termination 2											Termination 3											Termination 4
												Test of normality distribution											Test of normality distribution											Test of normality distribution											Test of normality distribution
	Termination 1					Termination 2							Kolmogorov–Smirnov test											Kolmogorov–Smirnov test											Kolmogorov–Smirnov test											Kolmogorov–Smirnov test
	NaCl	Phages	Bacteria	Bacteria + phages		NaCl	Phages	Bacteria	Bacteria + phages				Statistic	df	p-value									Statistic	df	p-value									Statistic	df	p-value									Statistic	df	p-value
	0.031375	0.171625	0.217958	0.333083		0.0323333	0.226583	0.20825	0.398167			measurement	0.26829	20	0.000562853								measurement	0.270445	20	0.000482211								measurement	0.26654	20	0.000637481								measurement	0.273223	20	0.000394182
	0.03475	0.218583	0.218525	0.353167		0.0385	0.2595	0.185667	0.389
	0.030875	0.264042	0.230958	0.3565		0.027875	0.264417	0.222583	0.341917
	0.0230833	0.227458	0.171625	0.372667		0.0309167	0.22825	0.245708	0.351958			Test of homogeneity of variance					Kruskal-Wallis test for independent samples						Test of homogeneity of variance					Kruskal-Wallis test for independent samples						Test of homogeneity of variance					Kruskal-Wallis test for independent samples						Test of homogeneity of variance
	0.0375833	0.236542	0.237375	0.292667		0.02575	0.229542	0.266708	0.375542			Levene's test	df1	df2	p-value		Statistic (H)	N	df1	p-value			Levene's test	df1	df2	p-value		Statistic (H)	N	df1	p-value			Levene's test	df1	df2	p-value		Statistic (H)	N	df1	p-value			Levene's test	df1	df2	p-value
												5.6108	3	16	0.00798793		16.267	20	3	0.001			2.40585	3	16	0.105324		16.714	20	3	0.001			2.24356	3	16	0.122603		16.303	20	3	0.001			4.14768	3	16	0.023634
	Termination 3					Termination 4
	NaCl	Phages	Bacteria	Bacteria + phages		NaCl	Phages	Bacteria	Bacteria + phages			Multiple comparisons											Multiple comparisons											Multiple comparisons											Multiple comparisons
	0.02325	0.222375	0.249708	0.398208		0.031	0.227	0.231583	0.3935			Dunn test											Dunn test											Dunn test											Dunn test
	0.0290417	0.219375	0.251333	0.384708		0.0235833	0.230333	0.251833	0.377417			(I) cGAS		Difference in averages (I-J)	Standard error	p-value	95% confidence interval						(I) cGAS		Difference in averages (I-J)	Standard error	p-value	95% confidence interval						(I)cGAS		Difference in averages (I-J)	Standard error	p-value	95% confidence interval						(I) cGAS		Difference in averages (I-J)	Standard error	p-value
	0.0282083	0.255083	0.219458	0.407292		0.0309583	0.265667	0.263833	0.353125								Lower limit	Upper limit										Lower limit	Upper limit										Lower limit	Upper limit
	0.030875	0.269917	0.250125	0.366625		0.0278333	0.268625	0.282458	0.3755			NaCl	Phages	-5.8	5.65862	0.869083	-25.9212	14.3212					NaCl	Phages	-10.6	5.9716	0.454676	-31.3146	10.1146					NaCl	Phages	-8.2	8.01249	0.871321	-35.7238	19.3238					NaCl	Phages	-0.275	0.342479	0.949823
	0.026	0.2495	0.246	0.351792		0.0214583	0.2595	0.219	0.353125				Bacteria	-824,20000*	23.0109	1.17267e-05	-922.976	-725.424						Bacteria	-868,40000*	32.294	4.15385e-05	-1007.74	-729.057						Bacteria	-886,40000*	22.8998	4.82366e-06	-982.027	-790.773						Bacteria	-39,70833*	1.83358	8.23643e-05
													Bacteria+phages	-263,60000*	10.1833	1.3769e-05	-304.628	-222.572						Bacteria+phages	-283,00000*	9.52995	2.86539e-06	-319.966	-246.034						Bacteria+phages	-292,00000*	20.1985	0.000291847	-375.349	-208.651						Bacteria+phages	-13,86733*	0.876716	0.000100883
												Phages	NaCl	5.8	5.65862	0.869083	-14.3212	25.9212					Phages	NaCl	10.6	5.9716	0.454676	-10.1146	31.3146					Phages	NaCl	8.2	8.01249	0.871321	-19.3238	35.7238					Phages	NaCl	0.275	0.342479	0.949823
													Bacteria	-818,40000*	23.3324	7.50424e-06	-915.895	-720.905						Bacteria	-857,80000*	32.4845	3.67134e-05	-996.306	-719.294						Bacteria	-878,20000*	23.2964	2.72178e-06	-972.604	-783.796						Bacteria	-39,43333*	1.82192	0.000100218
													Bacteria+phages	-257,80000*	10.8904	2.49572e-06	-298.037	-217.563						Bacteria+phages	-272,40000*	10.1568	6.03379e-07	-309.166	-235.634						Bacteria+phages	-283,80000*	20.647	0.00021778	-365.969	-201.631						Bacteria+phages	-13,59233*	0.852052	0.000202218
												Bacteria	NaCl	824,20000*	23.0109	1.17267e-05	725.424	922.976					Bacteria	NaCl	868,40000*	32.294	4.15385e-05	729.057	1007.74					Bacteria	NaCl	886,40000*	22.8998	4.82366e-06	790.773	982.027					Bacteria	NaCl	39,70833*	1.83358	8.23643e-05
													Phages	818,40000*	23.3324	7.50424e-06	720.905	915.895						Phages	857,80000*	32.4845	3.67134e-05	719.294	996.306						Phages	878,20000*	23.2964	2.72178e-06	783.796	972.604						Phages	39,43333*	1.82192	0.000100218
													Bacteria+phages	560,60000*	24.821	7.25217e-06	466.179	655.021						Bacteria+phages	585,40000*	33.3227	9.93213e-05	449.791	721.009						Bacteria+phages	594,40000*	29.7741	2.83755e-07	493.778	695.022						Bacteria+phages	25,84100*	1.99267	0.000108527
2C (cGAMP)		Source Data									cGAMP											cGAMP											cGAMP											cGAMP
													Termination 1											Termination 2											Termination 3											Termination 4
												Test of normality distribution											Test of normality distribution											Test of normality distribution											Test of normality distribution
	Termination 1					Termination 2							Kolmogorov–Smirnov test											Kolmogorov–Smirnov test											Kolmogorov–Smirnov test											Kolmogorov–Smirnov test
	NaCl	Phages	Bacteria	Bacteria + phages		NaCl	Phages	Bacteria	Bacteria + phages				Statistic	df	p-value									Statistic	df	p-value									Statistic	df	p-value									Statistic	df	p-value
	0.208333	0.875	1.83333	1.29167		0.166667	0.75	2.04167	1.16667			measurement	0.155924	20	,200*								measurement	0.127532	20	,200*								measurement	0.134784	19	,200*								measurement	0.134932	20	,200*
	0.25	1	1.95833	1.375		0.166667	0.833333	2.29167	1.5
	0.166667	0.791667	1.625	1.54167		0.208333	0.666667	2.125	1.625
	0.166667	0.708333	1.66667	1.20833		0.208333	0.916667	1.79167	1.20833			Test of homogeneity of variance					One-way ANOVA						Test of homogeneity of variance					Kruskal-Wallis test for independent samples						Test of homogeneity of variance					One-way ANOVA						Test of homogeneity of variance
	0.25	0.916667	1.75	1.29167		0.291667	1	1.66667	1.25			Levene's test	df1	df2	p-value		Statistic (F)	df1	df2	p-value			Levene's test	df1	df2	p-value		Statistic (H)	N	df1	p-value			Levene's test	df1	df2	p-value		Statistic (F)	df1	df2	p-value			Levene's test	df1	df2	p-value
												1.48008	3	16	0.257651		185.6	3	16	1.22189e-12			5.0647	3	16	0.0117843		17.884	20	3	0			1.52417	3	15	0.249035		97.0197	3	16	4.76789e-10			1.07327	3	16	0.388304
	Termination 3					Termination 4
	NaCl	Phages	Bacteria	Bacteria + phages		NaCl	Phages	Bacteria	Bacteria + phages			Multiple comparisons											Multiple comparisons											Multiple comparisons											Multiple comparisons
	0.25	0.75	1.875	1.08333		0.25	1.20833	2.25	1.16667			Tukey test											Dunn test											Tukey test											Tukey test
	0.25	0.708333	1.95833	1.20833		0.333333	1.29167	2.375	1.5			(I) cGAMP		Difference in averages (I-J)	Standard error	p-value	95% confidence interval						(I) cGAMP		Difference in averages (I-J)	Standard error	p-value	95% confidence interval						(I)cGAMP		Difference in averages (I-J)	Standard error	p-value	95% confidence interval						(I) cGAMP		Difference in averages (I-J)	Standard error	p-value
	0.291667	0.833333	2.41667	1.29167		0.333333	1.375	2.04167	1.08333								Lower limit	Upper limit										Lower limit	Upper limit										Lower limit	Upper limit
	0.166667	0.875	2.04167	1.375		0.375	0.625	2.20833	1			NaCl	Phages	-,65000*	0.0536837	0.000298886	-0.859532	-0.440468					NaCl	Phages	-15,00000*	1.51658	0.000724307	-20.8734	-9.12664					NaCl	Phages	-15,20000*	2.51263	0.000117775	-22.4418	-7.95821					NaCl	Phages	-,83330*	0.125416	3.04971e-05
	0.208333	1.16667	2.03754	1.5		0.166667	1.12482	2.04167	1				Bacteria	-1,55833*	0.0626387	1.48817e-05	-1.80939	-1.30727						Bacteria	-42,60000*	2.76767	0.00027772	-54.2091	-30.9909						Bacteria	-44,15000*	2.66505	2.64937e-10	-51.8311	-36.4689						Bacteria	-1,89167*	0.125416	3.96082e-10
													Bacteria+phages	-1,13333*	0.0595119	4.52026e-05	-1.36992	-0.896743						Bacteria+phages	-27,40000*	2.22711	0.00056224	-36.5536	-18.2464						Bacteria+phages	-25,40000*	2.51263	2.38169e-07	-32.6418	-18.1582						Bacteria+phages	-,85833*	0.125416	2.14012e-05
												Phages	NaCl	,65000*	0.0536837	0.000298886	0.440468	0.859532					Phages	NaCl	15,00000*	1.51658	0.000724307	9.12664	20.8734					Phages	NaCl	15,20000*	2.51263	0.000117775	7.95821	22.4418					Phages	NaCl	,83330*	0.125416	3.04971e-05
													Bacteria	-,90833*	0.0781736	1.91345e-05	-1.17332	-0.643351						Bacteria	-27,60000*	3.05941	0.000520972	-38.7952	-16.4048						Bacteria	-28,95000*	2.66505	9.17475e-08	-36.6311	-21.2689						Bacteria	-1,05837*	0.125416	1.5176e-06
													Bacteria+phages	-,48333*	0.0756913	0.00122364	-0.738874	-0.227792						Bacteria+phages	-12,40000*	2.5807	0.0104775	-21.4435	-3.35651						Bacteria+phages	-10,20000*	2.51263	0.00506052	-17.4418	-2.95821						Bacteria+phages	-0.025036	0.125416	0.997064
												Bacteria	NaCl	1,55833*	0.0626387	1.48817e-05	1.30727	1.80939					Bacteria	NaCl	42,60000*	2.76767	0.00027772	30.9909	54.2091					Bacteria	NaCl	44,15000*	2.66505	2.64937e-10	36.4689	51.8311					Bacteria	NaCl	1,89167*	0.125416	3.96082e-10
													Phages	,90833*	0.0781736	1.91345e-05	0.643351	1.17332						Phages	27,60000*	3.05941	0.000520972	16.4048	38.7952						Phages	28,95000*	2.66505	9.17475e-08	21.2689	36.6311						Phages	1,05837*	0.125416	1.5176e-06
													Bacteria+phages	,42500*	0.0822851	0.00466382	0.147907	0.702093						Bacteria+phages	15,20000*	3.46699	0.0137486	3.384	27.016						Bacteria+phages	18,75000*	2.66505	2.16852e-05	11.0689	26.4311						Bacteria+phages	1,03333*	0.125416	2.07706e-06
2D (STING TMEM 173)		Source Data									STING (TMEM 173)											STING (TMEM 173)											STING (TMEM 173)											STING (TMEM 173)
													Termination 1											Termination 2											Termination 3											Termination 4
												Test of normality distribution											Test of normality distribution											Test of normality distribution											Test of normality distribution
	Termination 1					Termination 2							Kolmogorov–Smirnov test											Kolmogorov–Smirnov test											Kolmogorov–Smirnov test											Kolmogorov–Smirnov test
	NaCl	Phages	Bacteria	Bacteria + phages		NaCl	Phages	Bacteria	Bacteria + phages				Statistic	df	p-value									Statistic	df	p-value									Statistic	df	p-value									Statistic	df	p-value
	0.015	0.015	0.0320833	0.0166667		0.015	0.0145833	0.0516667	0.015			measurement	0.395476	20	4.82237e-09								measurement	0.427859	20	1.08296e-10								measurement	0.405328	20	1.57429e-09								measurement	0.424	20	0
	0.0158333	0.015	0.0841667	0.0158333		0.0145833	0.0141667	0.138333	0.0183333
	0.0145833	0.015	0.03375	0.0170833		0.015	0.015	0.153333	0.0158333
	0.0145833	0.015	0.0916667	0.0141667		0.01375	0.01375	0.15125	0.0145833			Test of homogeneity of variance					Kruskal-Wallis test for independent samples						Test of homogeneity of variance					Kruskal-Wallis test for independent samples						Test of homogeneity of variance					Kruskal-Wallis test for independent samples						Test of homogeneity of variance
	0.0154167	0.0133333	0.0408333	0.0158333		0.0145833	0.0145833	0.170417	0.01625			Levene's test	df1	df2	p-value		Statistic (H)	N	df1	p-value			Levene's test	df1	df2	p-value		Statistic (H)	N	df1	p-value			Levene's test	df1	df2	p-value		Statistic (H)	N	df1	p-value			Levene's test	df1	df2	p-value
												58.5489	3	16	7.58141e-09		13.028	20	3	0.005			5.83439	3	16	0.00684682		14.138	20	3	0.003			21.2191	3	16	8.0161e-06		15.568	20	3	0.001			9.64457	3	16	0.000713103
	Termination 3					Termination 4
	NaCl	Phages	Bacteria	Bacteria + phages		NaCl	Phages	Bacteria	Bacteria + phages			Multiple comparisons											Multiple comparisons											Multiple comparisons											Multiple comparisons
	0.01375	0.01375	0.17	0.0233333		0.0133333	0.0145833	0.144583	0.0158333			Dunn test											Dunn test											Dunn test											Dunn test
	0.0141667	0.0145833	0.135417	0.0245833		0.01375	0.01375	0.14375	0.01625			(I) STING (TMEM173)		Difference in averages (I-J)	Standard error	p-value	95% confidence interval						(I) STING (TMEM173)		Difference in averages (I-J)	Standard error	p-value	95% confidence interval						(I)STING (TMEM173)		Difference in averages (I-J)	Standard error	p-value	95% confidence interval						(I) STING (TMEM173)		Difference in averages (I-J)	Standard error	p-value
	0.0145833	0.01375	0.116667	0.0154167		0.0145833	0.0141667	0.15	0.0216667								Lower limit	Upper limit										Lower limit	Upper limit										Lower limit	Upper limit
	0.0154167	0.0141667	0.16375	0.0145833		0.0133333	0.0145833	0.141667	0.0170833			NaCl	Phages	0.000416667	0.000412479	0.877042	-0.00100469	0.00183802					NaCl	Phages	0.004	0.00748331	0.992911	-0.0212121	0.0292121					NaCl	Phages	0.000416667	0.000317324	0.718707	-0.000726574	0.00155991					NaCl	Phages	-0.000646667	0.000302967	0.286149
	0.0145833	0.0141667	0.115	0.02125		0.01375	0.0149	0.155	0.0169444				Bacteria	-0.0414167	0.0129663	0.131232	-0.0980075	0.0151742						Bacteria	-2,84200*	0.503174	0.0206229	-5.03863	-0.645373						Bacteria	-,12567*	0.0115237	0.00174768	-0.175949	-0.0753841						Bacteria	-,13325*	0.00243812	2.43424e-06
													Bacteria+phages	-0.000833333	0.000555903	0.614207	-0.00289611	0.00122945						Bacteria+phages	-0.034	0.0166132	0.361749	-0.0994628	0.0314628						Bacteria+phages	-0.00533333	0.0020666	0.226291	-0.0141887	0.00352201						Bacteria+phages	-0.00380556	0.00107726	0.0875247
												Phages	NaCl	-0.000416667	0.000412479	0.877042	-0.00183802	0.00100469					Phages	NaCl	-0.004	0.00748331	0.992911	-0.0292121	0.0212121					Phages	NaCl	-0.000416667	0.000317324	0.718707	-0.00155991	0.000726574					Phages	NaCl	0.000646667	0.000302967	0.286149
													Bacteria	-0.0418333	0.0129683	0.127507	-0.0984143	0.0147476						Bacteria	-2,84600*	0.50317	0.0205211	-5.04265	-0.649353						Bacteria	-,12608*	0.0115214	0.0017307	-0.176377	-0.0757896						Bacteria	-,13260*	0.00243558	2.59099e-06
													Bacteria+phages	-0.00125	0.000600925	0.317286	-0.00334958	0.000849577						Bacteria+phages	-0.038	0.0164924	0.277567	-0.103702	0.027702						Bacteria+phages	-0.00575	0.00205396	0.186642	-0.014663	0.00316305						Bacteria+phages	-0.00315889	0.0010715	0.154914
												Bacteria	NaCl	0.0414167	0.0129663	0.131232	-0.0151742	0.0980075					Bacteria	NaCl	2,84200*	0.503174	0.0206229	0.645373	5.03863					Bacteria	NaCl	,12567*	0.0115237	0.00174768	0.0753841	0.175949					Bacteria	NaCl	,13325*	0.00243812	2.43424e-06
													Phages	0.0418333	0.0129683	0.127507	-0.0147476	0.0984143						Phages	2,84600*	0.50317	0.0205211	0.649353	5.04265						Phages	,12608*	0.0115214	0.0017307	0.0757896	0.176377						Phages	,13260*	0.00243558	2.59099e-06
													Bacteria+phages	0.0405833	0.0129737	0.138931	-0.0159712	0.0971378						Bacteria+phages	2,80800*	0.503389	0.0214644	0.612436	5.00356						Bacteria+phages	,12033*	0.011701	0.00164826	0.0708379	0.169829						Bacteria+phages	,12944*	0.0026459	1.0193e-07
2E (IRF3)		Source Data									IRF3											IRF3											IRF3											IRF3
													Termination 1											Termination 2											Termination 3											Termination 4
												Test of normality distribution											Test of normality distribution											Test of normality distribution											Test of normality distribution
	Termination 1					Termination 2							Kolmogorov–Smirnov test											Kolmogorov–Smirnov test											Kolmogorov–Smirnov test											Kolmogorov–Smirnov test
	NaCl	Phages	Bacteria	Bacteria + phages		NaCl	Phages	Bacteria	Bacteria + phages				Statistic	df	p-value									Statistic	df	p-value									Statistic	df	p-value									Statistic	df	p-value
	1.70833	18.5833	6.125	11.5		2.375	17.3333	6.95833	9.58333			measurement	0.159353	20	0.197475								measurement	0.143238	20	,200*								measurement	0.15173	20	,200*								measurement	0.183852	20	0.0749433
	1.625	16.5833	5.54167	11.7083		2.54167	19.0833	7.45833	10.2917
	2.16667	13	5.04167	8.83333		2.83333	15.7917	7.5	10.4583
	2.75	12.7083	4.91667	10.6667		2.04167	15.25	6.91667	9.5			Test of homogeneity of variance					Kruskal-Wallis test for independent samples						Test of homogeneity of variance					Kruskal-Wallis test for independent samples						Test of homogeneity of variance					One-way ANOVA						Test of homogeneity of variance
	1.95833	14.125	6.04167	9.70833		2.29167	15.8333	7.08333	9.125			Levene's test	df1	df2	p-value		Statistic (H)	N	df1	p-value			Levene's test	df1	df2	p-value		Statistic (H)	N	df1	p-value			Levene's test	df1	df2	p-value		Statistic (F)	df1	df2	p-value			Levene's test	df1	df2	p-value
												8.82033	3	16	0.00110624		17.857	20	3	0			7.74643	3	16	0.00203604		17.857	20	3	0			0.488109	3	16	0.695369		518.68	3	16	3.8267e-16			3.51516	3	16	0.0395466
	Termination 3					Termination 4
	NaCl	Phages	Bacteria	Bacteria + phages		NaCl	Phages	Bacteria	Bacteria + phages			Multiple comparisons											Multiple comparisons											Multiple comparisons											Multiple comparisons
	1.70833	16.5	8.79167	10.5		2.625	16.0417	7.70833	10.1667			Dunn test											Dunn test											Tukey test											Dunn test
	2.16667	15.4583	7.29167	10.875		2.16667	15.7083	9.25	10.7917			(I) IRF3		Difference in averages (I-J)	Standard error	p-value	95% confidence interval						(I) IRF3		Difference in averages (I-J)	Standard error	p-value	95% confidence interval						(I)IRF3		Difference in averages (I-J)	Standard error	p-value	95% confidence interval						(I) IRF3		Difference in averages (I-J)	Standard error	p-value
	2.45833	15.875	7.625	10.2917		2.04167	15.375	10.2917	11.2917								Lower limit	Upper limit										Lower limit	Upper limit										Lower limit	Upper limit
	2.75	14.7917	7.91667	10.75		2.75	14.9167	10.6667	11.4167			NaCl	Phages	-12,95833*	1.14398	0.00110525	-17.796	-8.12062					NaCl	Phages	-14,24167*	0.710585	9.6849e-05	-17.2363	-11.2471					NaCl	Phages	-13,23915*	0.343914	1.08169e-12	-14.2231	-12.2552					NaCl	Phages	-13,16667*	0.288916	2.67452e-09
	2.3876	15.0417	7.9543	11.625		2.875	16.25	10.875	11.7917				Bacteria	-3,49167*	0.319342	3.29955e-05	-4.57789	-2.40544						Bacteria	-4,76667*	0.18095	2.7339e-08	-5.37609	-4.15725						Bacteria	-5,62167*	0.343914	1.18619e-10	-6.60562	-4.63773						Bacteria	-7,26667*	0.606504	0.000545648
													Bacteria+phages	-8,44167*	0.578792	0.000118758	-10.7003	-6.18308						Bacteria+phages	-7,37500*	0.284129	1.04093e-06	-8.41386	-6.33614						Bacteria+phages	-8,51415*	0.343914	1.23423e-12	-9.49809	-7.5302						Bacteria+phages	-8,60000*	0.32564	4.35131e-07
												Phages	NaCl	12,95833*	1.14398	0.00110525	8.12062	17.796					Phages	NaCl	14,24167*	0.710585	9.6849e-05	11.2471	17.2363					Phages	NaCl	13,23915*	0.343914	1.08169e-12	12.2552	14.2231					Phages	NaCl	13,16667*	0.288916	2.67452e-09
													Bacteria	9,46667*	1.15315	0.00362377	4.66297	14.2704						Bacteria	9,47500*	0.709191	0.000560153	6.47495	12.475						Bacteria	7,61747*	0.343914	2.09832e-12	6.63353	8.60142						Bacteria	5,90000*	0.630366	0.00084747
													Bacteria+phages	4.51667	1.25011	0.0560933	-0.129663	9.163						Bacteria+phages	6,86667*	0.742252	0.00116517	3.9569	9.77643						Bacteria+phages	4,72500*	0.343914	1.58834e-09	3.74106	5.70894						Bacteria+phages	4,56667*	0.368179	1.16751e-05
												Bacteria	NaCl	3,49167*	0.319342	3.29955e-05	2.40544	4.57789					Bacteria	NaCl	4,76667*	0.18095	2.7339e-08	4.15725	5.37609					Bacteria	NaCl	5,62167*	0.343914	1.18619e-10	4.63773	6.60562					Bacteria	NaCl	7,26667*	0.606504	0.000545648
													Phages	-9,46667*	1.15315	0.00362377	-14.2704	-4.66297						Phages	-9,47500*	0.709191	0.000560153	-12.475	-6.47495						Phages	-7,61747*	0.343914	2.09832e-12	-8.60142	-6.63353						Phages	-5,90000*	0.630366	0.00084747
													Bacteria+phages	-4,95000*	0.596721	0.00118368	-7.19102	-2.70898						Bacteria+phages	-2,60833*	0.280624	0.000524724	-3.64679	-1.56988						Bacteria+phages	-2,89247*	0.343914	1.58646e-06	-3.87642	-1.90853						Bacteria+phages	-1.33333	0.64802	0.343175
2F (Phospho-IRF3)		Source Data									Phospho-IRF3											Phospho-IRF3											Phospho-IRF3											Phospho-IRF3
													Termination 1											Termination 2											Termination 3											Termination 4
												Test of normality distribution											Test of normality distribution											Test of normality distribution											Test of normality distribution
	Termination 1					Termination 2							Kolmogorov–Smirnov test											Kolmogorov–Smirnov test											Kolmogorov–Smirnov test											Kolmogorov–Smirnov test
	NaCl	Phages	Bacteria	Bacteria + phages		NaCl	Phages	Bacteria	Bacteria + phages				Statistic	df	p-value									Statistic	df	p-value									Statistic	df	p-value									Statistic	df	p-value
	0.0025	0.0025	0.0341667	0.00416667		0.00458333	0.005	0.04125	0.00916667			measurement	0.414	20	0								measurement	0.319857	20	9.2568e-06								measurement	0.394	20	0								measurement	0.401157	20	2.53841e-09
	0.00291667	0.00375	0.0308333	0.00458333		0.00291667	0.00375	0.0466667	0.0120833
	0.00333333	0.00375	0.04125	0.005		0.00291667	0.00375	0.07875	0.0129167
	0.00333333	0.00375	0.03375	0.00541667		0.0025	0.00291667	0.0470833	0.00708333			Test of homogeneity of variance					Kruskal-Wallis test for independent samples						Test of homogeneity of variance					Kruskal-Wallis test for independent samples						Test of homogeneity of variance					Kruskal-Wallis test for independent samples						Test of homogeneity of variance
	0.00416667	0.00416667	0.0383333	0.00583333		0.00375	0.00333333	0.0370833	0.00625			Levene's test	df1	df2	p-value		Statistic (H)	N	df1	p-value			Levene's test	df1	df2	p-value		Statistic (H)	N	df1	p-value			Levene's test	df1	df2	p-value		Statistic (H)	N	df1	p-value			Levene's test	df1	df2	p-value
												10.9001	3	16	0.000381202		16.003	20	3	0.001			4.86438	3	16	0.0136539		16.402	20	3	0.001			19.2373	3	16	1.4778e-05		17.884	20	3	0			26.3693	3	16	1.97509e-06
	Termination 3					Termination 4
	NaCl	Phages	Bacteria	Bacteria + phages		NaCl	Phages	Bacteria	Bacteria + phages			Multiple comparisons											Multiple comparisons											Multiple comparisons											Multiple comparisons
	0.00208333	0.00333333	0.0645833	0.00708333		0.00291667	0.00416667	0.09875	0.0129167			Dunn test											Dunn test											Dunn test											Dunn test
	0.0025	0.00375	0.0829167	0.00791667		0.00333333	0.00333333	0.0870833	0.00791667			(I)Phospho-IRF3		Difference in averages (I-J)	Standard error	p-value	95% confidence interval						(I) Phospho-IRF3		Difference in averages (I-J)	Standard error	p-value	95% confidence interval						(I)Phospho-IRF3		Difference in averages (I-J)	Standard error	p-value	95% confidence interval						(I) Phospho-IRF3		Difference in averages (I-J)	Standard error	p-value
	0.00291667	0.00416667	0.0879167	0.00916667		0.00333333	0.00375	0.0829167	0.0120833								Lower limit	Upper limit										Lower limit	Upper limit										Lower limit	Upper limit
	0.0025	0.00458333	0.0975	0.0108333		0.00375	0.00458333	0.1025	0.0129167			NaCl	Phages	-0.000333333	0.000395285	0.939861	-0.00166354	0.000996871					NaCl	Phages	-0.01	0.0122474	0.947462	-0.0512562	0.0312562					NaCl	Phages	-,00156*	0.000277108	0.00599367	-0.00256717	-0.000559499					NaCl	Phages	-0.000475	0.000298026	0.549636
	0.0026	0.00458333	0.0611	0.01125		0.00416667	0.00404167	0.0991667	0.0104861				Bacteria	-,03242*	0.00185873	0.000206991	-0.0403469	-0.0244864						Bacteria	-1,12400*	0.177358	0.0134321	-1.89627	-0.351734						Bacteria	-,07628*	0.00694805	0.00170591	-0.106607	-0.0459594						Bacteria	-,09058*	0.00382789	7.94543e-05
													Bacteria+phages	-,00175*	0.000403973	0.0133554	-0.00311068	-0.000389322						Bacteria+phages	-,14800*	0.0329242	0.0343068	-0.281685	-0.0143154						Bacteria+phages	-,00673*	0.000816741	0.00417632	-0.0101987	-0.00326125						Bacteria+phages	-,00776*	0.000970733	0.00398341
												Phages	NaCl	0.000333333	0.000395285	0.939861	-0.000996871	0.00166354					Phages	NaCl	0.01	0.0122474	0.947462	-0.0312562	0.0512562					Phages	NaCl	,00156*	0.000277108	0.00599367	0.000559499	0.00256717					Phages	NaCl	0.000475	0.000298026	0.549636
													Bacteria	-,03208*	0.00185966	0.000213559	-0.0400097	-0.024157						Bacteria	-1,11400*	0.17733	0.0138955	-1.8864	-0.341596						Bacteria	-,07472*	0.00695102	0.00183626	-0.105029	-0.0444107						Bacteria	-,09011*	0.0038277	8.12524e-05
													Bacteria+phages	-,00142*	0.000408248	0.043166	-0.00279093	-4.2405e-05						Bacteria+phages	-,13800*	0.0327719	0.0451028	-0.272113	-0.00388658						Bacteria+phages	-,00517*	0.000841625	0.0093944	-0.00855518	-0.00177816						Bacteria+phages	-,00729*	0.000969982	0.00520267
												Bacteria	NaCl	,03242*	0.00185873	0.000206991	0.0244864	0.0403469					Bacteria	NaCl	1,12400*	0.177358	0.0134321	0.351734	1.89627					Bacteria	NaCl	,07628*	0.00694805	0.00170591	0.0459594	0.106607					Bacteria	NaCl	,09058*	0.00382789	7.94543e-05
													Phages	,03208*	0.00185966	0.000213559	0.024157	0.0400097						Phages	1,11400*	0.17733	0.0138955	0.341596	1.8864						Phages	,07472*	0.00695102	0.00183626	0.0444107	0.105029						Phages	,09011*	0.0038277	8.12524e-05
													Bacteria+phages	,03067*	0.00186153	0.000251734	0.0227481	0.0385853						Bacteria+phages	,97600*	0.179944	0.02046	0.215114	1.73689						Bacteria+phages	,06955*	0.00699335	0.00222133	0.0394439	0.0996628						Bacteria+phages	,08282*	0.00393762	5.4391e-05
[truncated: 4 more columns]

## Sheet: Figure 3
3A (TBK1)		Source Data									TBK1											TBK1											TBK1											TBK1
													Termination 1											Termination 2											Termination 3											Termination 4
												Test of normality distribution											Test of normality distribution											Test of normality distribution											Test of normality distribution
	Termination 1					Termination 2							Kolmogorov–Smirnov test											Kolmogorov–Smirnov test											Kolmogorov–Smirnov test											Kolmogorov–Smirnov test
	NaCl	Phages	Bacteria	Bacteria + phages		NaCl	Phages	Bacteria	Bacteria + phages				Statistic	df	p-value									Statistic	df	p-value									Statistic	df	p-value									Statistic	df	p-value
	0.075	0.279167	0.0916667	0.145833		0.0666667	0.308333	0.133333	0.158333			measurement	0.250291	20	0.00193276								measurement	0.247614	20	0.00230168								measurement	0.233594	20	0.0055339								measurement	0.180978	20	0.0850388
	0.0583333	0.3375	0.1125	0.170833		0.1	0.329167	0.120833	0.170833
	0.0791667	0.283333	0.129167	0.116667		0.104167	0.3625	0.116667	0.204167
	0.0875	0.254167	0.0708333	0.104167		0.0541667	0.3375	0.116667	0.133333			Test of homogeneity of variance					Kruskal-Wallis test for independent samples						Test of homogeneity of variance					Kruskal-Wallis test for independent samples						Test of homogeneity of variance					Kruskal-Wallis test for independent samples						Test of homogeneity of variance
	0.0916667	0.308333	0.120833	0.116667		0.0833333	0.366667	0.129167	0.1375			Levene's test	df1	df2	p-value		Statistic (H)	N	df1	p-value			Levene's test	df1	df2	p-value		Statistic (H)	N	df1	p-value			Levene's test	df1	df2	p-value		Statistic (H)	N	df1	p-value			Levene's test	df1	df2	p-value
												1.55774	3	16	0.238452		15.025	20	3	0			1.79913	3	16	0.187912		17.744	20	3	0			1.13446	3	16	0.364959		16.708	20	3	0.001			1.57816	3	16	0.23366
	Termination 3					Termination 4
	NaCl	Phages	Bacteria	Bacteria + phages		NaCl	Phages	Bacteria	Bacteria + phages			Multiple comparisons											Multiple comparisons											Multiple comparisons											Multiple comparisons
	0.0791667	0.379167	0.145833	0.1875		0.0833333	0.4125	0.129167	0.195833			Dunn test											Dunn test											Dunn test											Tukey test
	0.0916667	0.345833	0.129167	0.170833		0.0583333	0.420833	0.0958333	0.2			(I) TBK1		Difference in averages (I-J)	Standard error	p-value	95% confidence interval						(I) TBK1		Difference in averages (I-J)	Standard error	p-value	95% confidence interval						(I)TBK1		Difference in averages (I-J)	Standard error	p-value	95% confidence interval						(I)TBK1		Difference in averages (I-J)	Standard error	p-value
	0.1	0.35	0.120833	0.195833		0.0625	0.316667	0.0916667	0.183333								Lower limit	Upper limit										Lower limit	Upper limit										Lower limit	Upper limit
	0.104167	0.3875	0.0916667	0.15		0.0791667	0.358333	0.158333	0.2125			NaCl	Phages	-,21417*	0.015298	0.000106659	-0.27281	-0.155523					NaCl	Phages	-6,22000*	0.34641	6.2817e-07	-7.39009	-5.04991					NaCl	Phages	-,26000*	0.0125416	2.21321e-06	-0.304994	-0.215006					NaCl	Phages	-,30000*	0.0199304	4.08368e-10
	0.116667	0.329167	0.120833	0.133333		0.0958333	0.370833	0.166667	0.141667				Bacteria	-0.0266667	0.0120618	0.280185	-0.0703559	0.0170225						Bacteria	-1,00000*	0.243311	0.0421863	-1.95656	-0.0434438						Bacteria	-0.0233333	0.0107851	0.282481	-0.0606131	0.0139464						Bacteria	-0.0525	0.0199304	0.076704
													Bacteria+phages	-,05250*	0.0134371	0.0408539	-0.102505	-0.00249515						Bacteria+phages	-1,90000*	0.383667	0.00739971	-3.21793	-0.582067						Bacteria+phages	-,06917*	0.0131762	0.00891988	-0.117039	-0.0212939						Bacteria+phages	-,11083*	0.0199304	0.000227825
												Phages	NaCl	,21417*	0.015298	0.000106659	0.155523	0.27281					Phages	NaCl	6,22000*	0.34641	6.2817e-07	5.04991	7.39009					Phages	NaCl	,26000*	0.0125416	2.21321e-06	0.215006	0.304994					Phages	NaCl	,30000*	0.0199304	4.08368e-10
													Bacteria	,18750*	0.0176678	5.27058e-05	0.126824	0.248176						Bacteria	5,22000*	0.272029	5.01786e-05	4.13034	6.30966						Bacteria	,23667*	0.0139692	1.32171e-06	0.189135	0.284199						Bacteria	,24750*	0.0199304	6.99928e-09
													Bacteria+phages	,16167*	0.0186339	0.0001541	0.0985897	0.224744						Bacteria+phages	4,32000*	0.402492	3.40641e-05	2.95599	5.68401						Bacteria+phages	,19083*	0.0158881	1.22681e-05	0.137317	0.24435						Bacteria+phages	,18917*	0.0199304	3.13235e-07
												Bacteria	NaCl	0.0266667	0.0120618	0.280185	-0.0170225	0.0703559					Bacteria	NaCl	1,00000*	0.243311	0.0421863	0.0434438	1.95656					Bacteria	NaCl	0.0233333	0.0107851	0.282481	-0.0139464	0.0606131					Bacteria	NaCl	0.0525	0.0199304	0.076704
													Phages	-,18750*	0.0176678	5.27058e-05	-0.248176	-0.126824						Phages	-5,22000*	0.272029	5.01786e-05	-6.30966	-4.13034						Phages	-,23667*	0.0139692	1.32171e-06	-0.284199	-0.189135						Phages	-,24750*	0.0199304	6.99928e-09
													Bacteria+phages	-0.0258333	0.0160835	0.543061	-0.0802035	0.0285369						Bacteria+phages	-0.9	0.318119	0.165989	-2.2018	0.4018						Bacteria+phages	-0.0458333	0.0145416	0.0728591	-0.0956835	0.00401684						Bacteria+phages	-,05833*	0.0199304	0.0440492
3B (Phospho-TBK1)		Source Data									Phospho-TBK1											Phospho-TBK1											Phospho-TBK1											Phospho-TBK1
													Termination 1											Termination 2											Termination 3											Termination 4
												Test of normality distribution											Test of normality distribution											Test of normality distribution											Test of normality distribution
	Termination 1					Termination 2							Kolmogorov–Smirnov test											Kolmogorov–Smirnov test											Kolmogorov–Smirnov test											Kolmogorov–Smirnov test
	NaCl	Phages	Bacteria	Bacteria + phages		NaCl	Phages	Bacteria	Bacteria + phages				Statistic	df	p-value									Statistic	df	p-value									Statistic	df	p-value									Statistic	df	p-value
	1.33333	3.70833	7.875	5.16667		1.29167	3.08333	9.25	4.04167			measurement	0.151664	20	,200*								measurement	0.192082	20	0.0514257								measurement	0.215886	20	0.0153201								measurement	0.259532	20	0.00103922
	1.20833	3.08333	8.125	5.625		1.54167	2.875	10.2083	4.5
	1.29167	3.83333	8.375	4.45833		1.25	2.75	9.625	4.66667
	1.375	4.625	8.08333	4.33333		1.20833	2.95833	10.7083	3.70833			Test of homogeneity of variance					One-way ANOVA						Test of homogeneity of variance					One-way ANOVA						Test of homogeneity of variance					Kruskal-Wallis test for independent samples						Test of homogeneity of variance
	1.75	3.75	8.79167	4.58333		0.916667	3.5	8.375	5.58333			Levene's test	df1	df2	p-value		Statistic (F)	df1	df2	p-value			Levene's test	df1	df2	p-value		Statistic (F)	df1	df2	p-value			Levene's test	df1	df2	p-value		Statistic (H)	N	df1	p-value			Levene's test	df1	df2	p-value
												1.32645	3	16	0.3006		211.408	3	16	4.4381e-13			2.33635	3	16	0.112373		180.119	3	16	1.54193e-12			1.36129	3	16	0.290243		17.583	20	3	0.001			2.2841	3	16	0.118013
	Termination 3					Termination 4
	NaCl	Phages	Bacteria	Bacteria + phages		NaCl	Phages	Bacteria	Bacteria + phages			Multiple comparisons											Multiple comparisons											Multiple comparisons											Multiple comparisons
	1.125	3.66667	10.2917	3.75		1.70833	4.20833	9.5	3.91667			Tukey test											Tukey test											Dunn test											Dunn test
	0.875	3.79167	10.4583	4.20833		1.41667	3.5	10.375	4.16667			(I) Phospho-TBK1		Difference in averages (I-J)	Standard error	p-value	95% confidence interval						(I) Phospho-TBK1		Difference in averages (I-J)	Standard error	p-value	95% confidence interval						(I)Phospho-TBK1		Difference in averages (I-J)	Standard error	p-value	95% confidence interval						(I) Phospho-TBK1		Difference in averages (I-J)	Standard error	p-value
	1.41667	3.125	9.70833	5.125		1.20833	3.29167	10.4583	4.20833								Lower limit	Upper limit										Lower limit	Upper limit										Lower limit	Upper limit
	1.5	2.875	10.375	4.625		1.33333	3.33333	9.125	5.33333			NaCl	Phages	-2,40833*	0.276856	1.01565e-06	-3.20042	-1.61624					NaCl	Phages	-1,79167*	0.38031	0.00121311	-2.87974	-0.703593					NaCl	Phages	-2,24167*	0.220873	5.32598e-05	-2.99129	-1.49205					NaCl	Phages	-2,10000*	0.223917	0.000552816
	0.791667	3.45833	10.1667	3.91667		1.16667	3	8.20833	4.09028				Bacteria	-6,85833*	0.276856	1.23257e-12	-7.65042	-6.06624						Bacteria	-8,39167*	0.38031	2.16349e-12	-9.47974	-7.30359						Bacteria	-9,05833*	0.1932	2.8799e-10	-9.70913	-8.40754						Bacteria	-8,16667*	0.428539	9.42845e-05
													Bacteria+phages	-3,44167*	0.276856	6.89309e-09	-4.23376	-2.64958						Bacteria+phages	-3,25833*	0.38031	1.24274e-06	-4.34641	-2.17026						Bacteria+phages	-3,18333*	0.286259	0.000114637	-4.21388	-2.15279						Bacteria+phages	-2,97639*	0.270281	0.000442778
												Phages	NaCl	2,40833*	0.276856	1.01565e-06	1.61624	3.20042					Phages	NaCl	1,79167*	0.38031	0.00121311	0.703593	2.87974					Phages	NaCl	2,24167*	0.220873	5.32598e-05	1.49205	2.99129					Phages	NaCl	2,10000*	0.223917	0.000552816
													Bacteria	-4,45000*	0.276856	1.52705e-10	-5.24209	-3.65791						Bacteria	-6,60000*	0.38031	4.8389e-11	-7.68807	-5.51193						Bacteria	-6,81667*	0.21522	1.49456e-08	-7.55217	-6.08116						Bacteria	-6,06667*	0.463943	8.39159e-05
													Bacteria+phages	-1,03333*	0.276856	0.0088321	-1.82542	-0.241243						Bacteria+phages	-1,46667*	0.38031	0.00686155	-2.55474	-0.378593						Bacteria+phages	-0.941667	0.301558	0.080067	-1.99126	0.107929						Bacteria+phages	-0.876389	0.323495	0.131921
												Bacteria	NaCl	6,85833*	0.276856	1.23257e-12	6.06624	7.65042					Bacteria	NaCl	8,39167*	0.38031	2.16349e-12	7.30359	9.47974					Bacteria	NaCl	9,05833*	0.1932	2.8799e-10	8.40754	9.70913					Bacteria	NaCl	8,16667*	0.428539	9.42845e-05
													Phages	4,45000*	0.276856	1.52705e-10	3.65791	5.24209						Phages	6,60000*	0.38031	4.8389e-11	5.51193	7.68807						Phages	6,81667*	0.21522	1.49456e-08	6.08116	7.55217						Phages	6,06667*	0.463943	8.39159e-05
													Bacteria+phages	3,41667*	0.276856	7.66411e-09	2.62458	4.20876						Bacteria+phages	5,13333*	0.38031	2.06313e-09	4.04526	6.22141						Bacteria+phages	5,87500*	0.28192	3.59053e-06	4.84677	6.90323						Bacteria+phages	5,19028*	0.488012	0.000115963
3C (IKKε)		Source Data									IKKε											IKKε											IKKε											IKKε
													Termination 1											Termination 2											Termination 3											Termination 4
												Test of normality distribution											Test of normality distribution											Test of normality distribution											Test of normality distribution
	Termination 1					Termination 2							Kolmogorov–Smirnov test											Kolmogorov–Smirnov test											Kolmogorov–Smirnov test											Kolmogorov–Smirnov test
	NaCl	Phages	Bacteria	Bacteria + phages		NaCl	Phages	Bacteria	Bacteria + phages				Statistic	df	p-value									Statistic	df	p-value									Statistic	df	p-value									Statistic	df	p-value
	0.104167	0.925	0.358333	0.516667		0.0583333	0.741667	0.35	0.404167			measurement	0.133798	20	,200*								measurement	0.145222	20	,200*								measurement	0.184116	20	0.0740666								measurement	0.24999	20	0.00197135
	0.0958333	0.908333	0.35	0.5625		0.0875	0.704167	0.358333	0.470833
	0.116667	0.820833	0.3125	0.579167		0.108333	0.683333	0.329167	0.445833
	0.133333	0.779167	0.2875	0.483333		0.0958333	0.6625	0.3375	0.425			Test of homogeneity of variance					One-way ANOVA						Test of homogeneity of variance					One-way ANOVA						Test of homogeneity of variance					One-way ANOVA						Test of homogeneity of variance
	0.0666667	0.854167	0.341667	0.533333		0.0458333	0.808333	0.366667	0.358333			Levene's test	df1	df2	p-value		Statistic (F)	df1	df2	p-value			Levene's test	df1	df2	p-value		Statistic (F)	df1	df2	p-value			Levene's test	df1	df2	p-value		Statistic (F)	df1	df2	p-value			Levene's test	df1	df2	p-value
												1.99801	3	16	0.154924		312.246	3	16	2.09631e-14			2.34704	3	16	0.111256		229.723	20	3	2.3213e-13			1.30669	3	16	0.306646		178.346	3	16	1.66485e-12			2.49605	3	16	0.096889
	Termination 3					Termination 4
	NaCl	Phages	Bacteria	Bacteria + phages		NaCl	Phages	Bacteria	Bacteria + phages			Multiple comparisons											Multiple comparisons											Multiple comparisons											Multiple comparisons
	0.104167	0.591667	0.320833	0.483333		0.108333	0.65	0.2375	0.658333			Tukey test											Tukey test											Tukey test											Dunn test
	0.0583333	0.504167	0.266667	0.5125		0.116667	0.679167	0.183333	0.670833			(I) IKKε		Difference in averages (I-J)	Standard error	p-value	95% confidence interval						(I) IKKε		Difference in averages (I-J)	Standard error	p-value	95% confidence interval						(I)IKKε		Difference in averages (I-J)	Standard error	p-value	95% confidence interval						(I) IKKε		Difference in averages (I-J)	Standard error	p-value
	0.0666667	0.575	0.3	0.445833		0.129167	0.554167	0.1625	0.566667								Lower limit	Upper limit										Lower limit	Upper limit										Lower limit	Upper limit
	0.0875	0.629167	0.2625	0.558333		0.0875	0.645833	0.258333	0.6			NaCl	Phages	-,75417*	0.0256309	1.08669e-12	-0.827497	-0.680836					NaCl	Phages	-,64083*	0.0245798	1.14098e-12	-0.711157	-0.57051					NaCl	Phages	-,48000*	0.0230657	3.91209e-12	-0.545991	-0.414009					NaCl	Phages	-,51917*	0.0224304	1.88226e-05
	0.1125	0.529167	0.2979	0.504167		0.104167	0.6125	0.204167	0.579167				Bacteria	-,22667*	0.0256309	8.15107e-07	-0.299997	-0.153336						Bacteria	-,26917*	0.0245798	4.2669e-08	-0.33949	-0.198843						Bacteria	-,20375*	0.0230657	8.27718e-07	-0.269738	-0.137755						Bacteria	-,10000*	0.0187639	0.0129813
													Bacteria+phages	-,43167*	0.0256309	7.57784e-11	-0.504997	-0.358336						Bacteria+phages	-,34167*	0.0245798	1.33618e-09	-0.41199	-0.271343						Bacteria+phages	-,41500*	0.0230657	2.8303e-11	-0.480991	-0.349009						Bacteria+phages	-,50583*	0.0221265	1.90734e-05
												Phages	NaCl	,75417*	0.0256309	1.08669e-12	0.680836	0.827497					Phages	NaCl	,64083*	0.0245798	1.14098e-12	0.57051	0.711157					Phages	NaCl	,48000*	0.0230657	3.91209e-12	0.414009	0.545991					Phages	NaCl	,51917*	0.0224304	1.88226e-05
													Bacteria	,52750*	0.0256309	4.45066e-12	0.454169	0.600831						Bacteria	,37167*	0.0245798	3.81576e-10	0.301343	0.44199						Bacteria	,27625*	0.0230657	1.18299e-08	0.210262	0.342245						Bacteria	,41917*	0.0275694	2.83757e-06
													Bacteria+phages	,32250*	0.0256309	5.77983e-09	0.249169	0.395831						Bacteria+phages	,29917*	0.0245798	9.37036e-09	0.228843	0.36949						Bacteria+phages	0.065	0.0230657	0.0542814	-0.000991288	0.130991						Bacteria+phages	0.0133333	0.0299595	0.997298
												Bacteria	NaCl	,22667*	0.0256309	8.15107e-07	0.153336	0.299997					Bacteria	NaCl	,26917*	0.0245798	4.2669e-08	0.198843	0.33949					Bacteria	NaCl	,20375*	0.0230657	8.27718e-07	0.137755	0.269738					Bacteria	NaCl	,10000*	0.0187639	0.0129813
													Phages	-,52750*	0.0256309	4.45066e-12	-0.600831	-0.454169						Phages	-,37167*	0.0245798	3.81576e-10	-0.44199	-0.301343						Phages	-,27625*	0.0230657	1.18299e-08	-0.342245	-0.210262						Phages	-,41917*	0.0275694	2.83757e-06
													Bacteria+phages	-,20500*	0.0256309	3.05393e-06	-0.278331	-0.131669						Bacteria+phages	-,07250*	0.0245798	0.0421537	-0.142823	-0.0021767						Bacteria+phages	-,21125*	0.0230657	5.08791e-07	-0.277245	-0.145262						Bacteria+phages	-,40583*	0.0273227	3.20791e-06
3D (TANK)		Source Data									TANK											TANK											TANK											TANK
													Termination 1											Termination 2											Termination 3											Termination 4
												Test of normality distribution											Test of normality distribution											Test of normality distribution											Test of normality distribution
	Termination 1					Termination 2							Kolmogorov–Smirnov test											Kolmogorov–Smirnov test											Kolmogorov–Smirnov test											Kolmogorov–Smirnov test
	NaCl	Phages	Bacteria	Bacteria + phages		NaCl	Phages	Bacteria	Bacteria + phages				Statistic	df	p-value									Statistic	df	p-value									Statistic	df	p-value									Statistic	df	p-value
	0.0291667	0.308333	0.179167	0.241667		0.0583333	0.266667	0.2	0.266667			measurement	0.163612	20	0.167055								measurement	0.197942	20	0.0388156								measurement	0.209817	20	0.0212239								measurement	0.196435	20	0.0417724
	0.0458333	0.341667	0.170833	0.2625		0.0666667	0.241667	0.191667	0.233333
	0.0375	0.329167	0.204167	0.220833		0.0708333	0.225	0.183333	0.216667
	0.05	0.2875	0.2125	0.2125		0.05	0.2875	0.158333	0.204167			Test of homogeneity of variance					One-way ANOVA						Test of homogeneity of variance					Kruskal-Wallis test for independent samples						Test of homogeneity of variance					Kruskal-Wallis test for independent samples						Test of homogeneity of variance
	0.0541667	0.279167	0.1625	0.204167		0.0541667	0.291667	0.2125	0.195833			Levene's test	df1	df2	p-value		Statistic (F)	df1	df2	p-value			Levene's test	df1	df2	p-value		Statistic (H)	N	df1	p-value			Levene's test	df1	df2	p-value		Statistic (H)	N	df1	p-value			Levene's test	df1	df2	p-value
												1.95681	3	16	0.161204		135.355	3	16	1.39964e-11			2.06593	3	16	0.145144		16.135	20	3	0.001			2.82562	3	16	0.0718357		16.236	20	3	0.001			1.9804	3	16	0.157576
	Termination 3					Termination 4
	NaCl	Phages	Bacteria	Bacteria + phages		NaCl	Phages	Bacteria	Bacteria + phages			Multiple comparisons											Multiple comparisons											Multiple comparisons											Multiple comparisons
	0.05	0.258333	0.204167	0.2375		0.0625	0.245833	0.220833	0.2625			Tukey test											Dunn test											Dunn test											Dunn test
	0.0458333	0.2375	0.216667	0.245833		0.0708333	0.266667	0.170833	0.220833			(I) TANK		Difference in averages (I-J)	Standard error	p-value	95% confidence interval						(I) TANK		Difference in averages (I-J)	Standard error	p-value	95% confidence interval						(I)TANK		Difference in averages (I-J)	Standard error	p-value	95% confidence interval						(I) TANK		Difference in averages (I-J)	Standard error	p-value
	0.0375	0.2875	0.2	0.258333		0.0333333	0.229167	0.1625	0.270833								Lower limit	Upper limit										Lower limit	Upper limit										Lower limit	Upper limit
	0.0708333	0.295833	0.191667	0.225		0.0791667	0.204167	0.266667	0.2			NaCl	Phages	-,26583*	0.0135337	8.08709e-12	-0.304553	-0.227113					NaCl	Phages	-,20250*	0.0134758	0.000174075	-0.256809	-0.148191					NaCl	Phages	-,20417*	0.0160403	7.91728e-05	-0.263116	-0.145217					NaCl	Phages	-,16583*	0.0152183	0.000105406
	0.075	0.220833	0.179167	0.254167		0.0666667	0.195833	0.220833	0.279167				Bacteria	-,14250*	0.0135337	7.42638e-08	-0.18122	-0.10378						Bacteria	-,12917*	0.00987772	0.000134949	-0.166781	-0.0915528						Bacteria	-,14250*	0.00961047	2.92384e-06	-0.175023	-0.109977						Bacteria	-,14583*	0.0205396	0.00324786
													Bacteria+phages	-,18500*	0.0135337	1.71158e-09	-0.22372	-0.14628						Bacteria+phages	-,16333*	0.0131233	0.000392619	-0.216015	-0.110652						Bacteria+phages	-,18833*	0.00942809	3.59219e-07	-0.220365	-0.156301						Bacteria+phages	-,18417*	0.0172502	0.000221542
												Phages	NaCl	,26583*	0.0135337	8.08709e-12	0.227113	0.304553					Phages	NaCl	,20250*	0.0134758	0.000174075	0.148191	0.256809					Phages	NaCl	,20417*	0.0160403	7.91728e-05	0.145217	0.263116					Phages	NaCl	,16583*	0.0152183	0.000105406
													Bacteria	,12333*	0.0135337	5.4438e-07	0.0846133	0.162053						Bacteria	,07333*	0.0157894	0.011419	0.0186481	0.128019						Bacteria	,06167*	0.0156014	0.0420088	0.00260292	0.12073						Bacteria	0.02	0.0230639	0.931065
													Bacteria+phages	,08083*	0.0135337	0.000104259	0.0421133	0.119553						Bacteria+phages	0.0391667	0.0179988	0.269301	-0.0214079	0.0997413						Bacteria+phages	0.0158333	0.0154897	0.867497	-0.0433209	0.0749875						Bacteria+phages	-0.0183333	0.0201901	0.91844
												Bacteria	NaCl	,14250*	0.0135337	7.42638e-08	0.10378	0.18122					Bacteria	NaCl	,12917*	0.00987772	0.000134949	0.0915528	0.166781					Bacteria	NaCl	,14250*	0.00961047	2.92384e-06	0.109977	0.175023					Bacteria	NaCl	,14583*	0.0205396	0.00324786
													Phages	-,12333*	0.0135337	5.4438e-07	-0.162053	-0.0846133						Phages	-,07333*	0.0157894	0.011419	-0.128019	-0.0186481						Phages	-,06167*	0.0156014	0.0420088	-0.12073	-0.00260292						Phages	-0.02	0.0230639	0.931065
													Bacteria+phages	-,04250*	0.0135337	0.0290224	-0.08122	-0.00377995						Bacteria+phages	-0.0341667	0.0154897	0.266743	-0.0875845	0.0192512						Bacteria+phages	-,04583*	0.00866025	0.00399112	-0.0749888	-0.0166778						Bacteria+phages	-0.0383333	0.0244523	0.566318
3E (TBKBP1)		Source Data									TBKBP1											TBKBP1											TBKBP1											TBKBP1
													Termination 1											Termination 2											Termination 3											Termination 4
												Test of normality distribution											Test of normality distribution											Test of normality distribution											Test of normality distribution
	Termination 1					Termination 2							Kolmogorov–Smirnov test											Kolmogorov–Smirnov test											Kolmogorov–Smirnov test											Kolmogorov–Smirnov test
	NaCl	Phages	Bacteria	Bacteria + phages		NaCl	Phages	Bacteria	Bacteria + phages				Statistic	df	p-value									Statistic	df	p-value									Statistic	df	p-value									Statistic	df	p-value
	2.66667	13.5833	8.91667	22.625		3.95833	14.1667	13.5	23.125			measurement	0.152273	20	,200*								measurement	0.154264	20	,200*								measurement	0.16026	20	0.191001								measurement	0.170753	20	0.128784
	3.29167	18.625	11.625	18.7083		4.25	16.2083	13.2083	22.4167
	3.95833	21.4583	12.5833	24.9167		5.375	16.4167	12.7083	22.0417
	4.20833	16.5417	16.7083	19.8333		4.08333	19.125	12.4583	21.2917			Test of homogeneity of variance					One-way ANOVA						Test of homogeneity of variance					Kruskal-Wallis test for independent samples						Test of homogeneity of variance					One-way ANOVA						Test of homogeneity of variance
	3.66667	20.5	9.5	21.0417		4.625	20.3333	13	21.0833			Levene's test	df1	df2	p-value		Statistic (F)	df1	df2	p-value			Levene's test	df1	df2	p-value		Statistic (H)	N	df1	p-value			Levene's test	df1	df2	p-value		Statistic (F)	df1	df2	p-value			Levene's test	df1	df2	p-value
												2.14677	3	16	0.13437		47.774	3	16	3.29604e-08			8.09054	3	16	0.00166617		17.857	20	3	0			2.38012	3	16	0.107875		342.478	3	16	1.01345e-14			0.12536	3	16	0.943725
	Termination 3					Termination 4
	NaCl	Phages	Bacteria	Bacteria + phages		NaCl	Phages	Bacteria	Bacteria + phages			Multiple comparisons											Multiple comparisons											Multiple comparisons											Multiple comparisons
	3.66667	18.5	12.8333	20.875		5.375	18.7083	14.375	21.75			Tukey test											Dunn test											Tukey test											Tukey test
	3.29167	19.25	13.0417	21.4583		5.45833	19	13.75	20.125			(I) TBKBP1		Difference in averages (I-J)	Standard error	p-value	95% confidence interval						(I) TBKBP1		Difference in averages (I-J)	Standard error	p-value	95% confidence interval						(I)TBKBP1		Difference in averages (I-J)	Standard error	p-value	95% confidence interval						(I) TBKBP1		Difference in averages (I-J)	Standard error	p-value
	3.83333	17.5417	13.5	22.5		4.375	17.9167	13.375	21.5417								Lower limit	Upper limit										Lower limit	Upper limit										Lower limit	Upper limit
	4.70833	16.5833	12	22.375		4.625	17.5417	12.75	20.7917			NaCl	Phages	-14,58333*	1.60938	5.87755e-07	-19.1878	-9.97887					NaCl	Phages	-12,79167*	1.13162	0.000903255	-17.4851	-8.09824					NaCl	Phages	-13,41667*	0.579751	1.57141e-12	-15.0753	-11.758					NaCl	Phages	-13,42500*	0.496026	1.11056e-12
	4.91667	15.625	12.5	21.7083		3.29167	17.0833	12.375	20.875				Bacteria	-8,30833*	1.60938	0.000494654	-12.9128	-3.70387						Bacteria	-8,51667*	0.313913	8.07359e-08	-9.60102	-7.43232						Bacteria	-8,69167*	0.579751	4.33616e-10	-10.3503	-7.03299						Bacteria	-8,70000*	0.496026	4.13183e-11
													Bacteria+phages	-17,86667*	1.60938	3.51313e-08	-22.4711	-13.2622						Bacteria+phages	-17,53333*	0.451925	9.13847e-09	-19.1057	-15.961						Bacteria+phages	-17,70000*	0.579751	1.08391e-12	-19.3587	-16.0413						Bacteria+phages	-16,39167*	0.496026	1.08202e-12
												Phages	NaCl	14,58333*	1.60938	5.87755e-07	9.97887	19.1878					Phages	NaCl	12,79167*	1.13162	0.000903255	8.09824	17.4851					Phages	NaCl	13,41667*	0.579751	1.57141e-12	11.758	15.0753					Phages	NaCl	13,42500*	0.496026	1.11056e-12
													Bacteria	6,27500*	1.60938	0.00629269	1.67053	10.8795						Bacteria	4.275	1.11754	0.0709104	-0.470535	9.02054						Bacteria	4,72500*	0.579751	2.39344e-06	3.06632	6.38368						Bacteria	4,72500*	0.496026	2.98125e-07
													Bacteria+phages	-3.28333	1.60938	0.214807	-7.8878	1.32113						Bacteria+phages	-4,74167*	1.16387	0.0449176	-9.35052	-0.132817						Bacteria+phages	-4,28333*	0.579751	8.36437e-06	-5.94201	-2.62465						Bacteria+phages	-2,96667*	0.496026	0.000102689
												Bacteria	NaCl	8,30833*	1.60938	0.000494654	3.70387	12.9128					Bacteria	NaCl	8,51667*	0.313913	8.07359e-08	7.43232	9.60102					Bacteria	NaCl	8,69167*	0.579751	4.33616e-10	7.03299	10.3503					Bacteria	NaCl	8,70000*	0.496026	4.13183e-11
													Phages	-6,27500*	1.60938	0.00629269	-10.8795	-1.67053						Phages	-4.275	1.11754	0.0709104	-9.02054	0.470535						Phages	-4,72500*	0.579751	2.39344e-06	-6.38368	-3.06632						Phages	-4,72500*	0.496026	2.98125e-07
													Bacteria+phages	-9,55833*	1.60938	0.000111046	-14.1628	-4.95387						Bacteria+phages	-9,01667*	0.415415	4.43696e-06	-10.5554	-7.47789						Bacteria+phages	-9,00833*	0.579751	2.53765e-10	-10.667	-7.34965						Bacteria+phages	-7,69167*	0.496026	2.61652e-10
3F (NAP1)		Source Data									NAP1											NAP1											NAP1											NAP1
													Termination 1											Termination 2											Termination 3											Termination 4
												Test of normality distribution											Test of normality distribution											Test of normality distribution											Test of normality distribution
	Termination 1					Termination 2							Kolmogorov–Smirnov test											Kolmogorov–Smirnov test											Kolmogorov–Smirnov test											Kolmogorov–Smirnov test
	NaCl	Phages	Bacteria	Bacteria + phages		NaCl	Phages	Bacteria	Bacteria + phages				Statistic	df	p-value									Statistic	df	p-value									Statistic	df	p-value									Statistic	df	p-value
	1.33333	24.0417	5.16667	10.375		2.29167	23.6667	6.625	11.125			measurement	0.19127	20	0.0534236								measurement	0.205502	20	0.0265677								measurement	0.190802	20	0.0546059								measurement	0.203735	20	0.0290773
	1.875	24.2917	5.75	9.70833		2.58333	22.5417	6.91667	10.5
	2.16667	20.75	6.625	10.7083		2.95833	22.4167	5.91667	11.4167
	1.83333	18.4583	6.91667	10.875		2.45833	22.0417	5.54167	11.2083			Test of homogeneity of variance					Kruskal-Wallis test for independent samples						Test of homogeneity of variance					Kruskal-Wallis test for independent samples						Test of homogeneity of variance					One-way ANOVA						Test of homogeneity of variance
	1.58333	17.5417	5.41667	9.91667		2.625	21.4583	6.25	10.625			Levene's test	df1	df2	p-value		Statistic (H)	N	df1	p-value			Levene's test	df1	df2	p-value		Statistic (H)	N	df1	p-value			Levene's test	df1	df2	p-value		Statistic (F)	df1	df2	p-value			Levene's test	df1	df2	p-value
												12.1154	3	16	0.000217012		17.857	20	3	0			1.19779	3	16	0.342294		17.857	20	3	0			1.01423	3	16	0.41225		1358.22	3	16	1.82558e-19			6.73591	3	16	0.00378002
	Termination 3					Termination 4
	NaCl	Phages	Bacteria	Bacteria + phages		NaCl	Phages	Bacteria	Bacteria + phages			Multiple comparisons											Multiple comparisons											Multiple comparisons											Multiple comparisons
	2.25	20.75	5.91667	11.9167		2.54167	19.875	6.375	13.974			Dunn test											Dunn test											Tukey test											Dunn test
	2.04167	20.25	5.54167	12.125		1.83333	19.5	6.70833	14.0417			(I)NAP1		Difference in averages (I-J)	Standard error	p-value	95% confidence interval						(I) NAP1		Difference in averages (I-J)	Standard error	p-value	95% confidence interval						(I)NAP1		Difference in averages (I-J)	Standard error	p-value	95% confidence interval						(I) NAP1		Difference in averages (I-J)	Standard error	p-value
	2.625	19.875	6.58333	11.4583		2.41667	20.875	6.20833	11.9583								Lower limit	Upper limit										Lower limit	Upper limit										Lower limit	Upper limit
	2.95833	21.3333	6.70833	11.2083		3.25	20.7917	6.625	12.0833			NaCl	Phages	-19,25833*	1.3958	0.000624163	-25.2872	-13.2295					NaCl	Phages	-19,84167*	0.379464	4.83683e-07	-21.368	-18.3153					NaCl	Phages	-18,26667*	0.305022	1.08169e-12	-19.1393	-17.394					NaCl	Phages	-17,62500*	0.359687	2.18654e-10
	2.16667	21.1667	5.79167	12		2.95833	20.0833	7	15.1667				Bacteria	-4,21667*	0.368932	0.000295878	-5.62885	-2.80448						Bacteria	-3,66667*	0.268419	8.71271e-05	-4.67757	-2.65576						Bacteria	-3,70000*	0.305022	9.83942e-09	-4.57267	-2.82733						Bacteria	-3,98333*	0.278451	2.5016e-05
													Bacteria+phages	-8,55833*	0.264181	6.29956e-08	-9.49031	-7.62636						Bacteria+phages	-8,39167*	0.207749	1.53139e-08	-9.12554	-7.65779						Bacteria+phages	-9,33333*	0.305022	1.0838e-12	-10.206	-8.46066						Bacteria+phages	-10,84480*	0.664831	5.67526e-05
												Phages	NaCl	19,25833*	1.3958	0.000624163	13.2295	25.2872					Phages	NaCl	19,84167*	0.379464	4.83683e-07	18.3153	21.368					Phages	NaCl	18,26667*	0.305022	1.08169e-12	17.394	19.1393					Phages	NaCl	17,62500*	0.359687	2.18654e-10
													Bacteria	15,04167*	1.42991	0.00115572	9.14463	20.9387						Bacteria	16,17500*	0.437877	1.46482e-08	14.6479	17.7021						Bacteria	14,56667*	0.305022	1.08169e-12	13.694	15.4393						Bacteria	13,64167*	0.298898	4.00019e-08
													Bacteria+phages	10,70000*	1.40653	0.00578759	4.71801	16.682						Bacteria+phages	11,45000*	0.403543	1.01479e-06	9.952	12.948						Bacteria+phages	8,93333*	0.305022	1.08746e-12	8.06066	9.80601						Bacteria+phages	6,78020*	0.673651	0.000512004
												Bacteria	NaCl	4,21667*	0.368932	0.000295878	2.80448	5.62885					Bacteria	NaCl	3,66667*	0.268419	8.71271e-05	2.65576	4.67757					Bacteria	NaCl	3,70000*	0.305022	9.83942e-09	2.82733	4.57267					Bacteria	NaCl	3,98333*	0.278451	2.5016e-05
													Phages	-15,04167*	1.42991	0.00115572	-20.9387	-9.14463						Phages	-16,17500*	0.437877	1.46482e-08	-17.7021	-14.6479						Phages	-14,56667*	0.305022	1.08169e-12	-15.4393	-13.694						Phages	-13,64167*	0.298898	4.00019e-08
													Bacteria+phages	-4,34167*	0.407652	8.36825e-05	-5.7701	-2.91323						Bacteria+phages	-4,72500*	0.301501	3.96606e-06	-5.76587	-3.68413						Bacteria+phages	-5,63333*	0.305022	1.92941e-11	-6.50601	-4.76066						Bacteria+phages	-6,86147*	0.634007	0.00113611
[truncated: 4 more columns]

## Sheet: Figure 4
4A											4B
																						Multiple comparisons
												IRF3		1 rep	2 rep	3 rep	average	SD				Tukey test									Tukey test
													phage DNA	7.26	6.8	7.4	7.15333	0.3139				IRF 3		Difference in averages (I-J)	Standard error	p-value	95% confidence interval				STING		Difference in averages (I-J)	Standard error	p-value	95% confidence interval
													bacterial DNA	4.7	5.49	4.98	5.05667	0.400541									Lower limit	Upper limit								Lower limit	Upper limit
																						CTR	Phage DNA	-6,15333*	0.239892	7.32973e-07	-6.88939	-5.41728			CTR	Phage DNA	-3,20333*	0.151193	1.91511e-06	-3.66723	-2.73943
												STING		1 rep	2 rep	3 rep	average	SD					Bacterial DNA	-4,05667*	0.239892	6.87022e-06	-4.79272	-3.32061				Bacterial DNA	-2,53667*	0.151193	7.19077e-06	-3.00057	-2.07277
													phage DNA	4.08	4.33	4.2	4.20333	0.125033
													bacterial DNA	3.25	3.52	3.84	3.53667	0.295353				STING	Kolmogorov–Smirnov test				cGAS	Kolmogorov–Smirnov test			Tukey test
																							Statistic	df	p-value			Statistic	df	p-value	cGAS		Difference in averages (I-J)	Standard error	p-value	95% confidence interval
												cGAS		1 rep	2 rep	3 rep	average	SD				measurement	0.777	9	0.592		measurement	0.97	9	0.304						Lower limit	Upper limit
													phage DNA	3.15	2.8	3.08	3.01	0.185203													CTR	Phage DNA	-2,01000*	0.0982061	2.31618e-06	-2.31132	-1.70868
													bacterial DNA	3.02	3.19	3.18	3.13	0.0953939														Bacterial DNA	-2,13000*	0.0982061	1.68702e-06	-2.43132	-1.82868
																						Test of homogeneity of variance					Test of homogeneity of variance
																						Levene's test	df1	df2	p-value		Levene's test	df1	df2	p-value
												IRF3	Kolmogorov–Smirnov test									3.012	2	6	0.124		7.438	2	6	0.054
													Statistic	df	p-value
												measurement	0.683	9	0.739							One-way ANOVA					One-way ANOVA
																						Statistic (F)	df1	df2	p-value		Statistic (F)	df1	df2	p-value
																						249.942	2	6	0.001		296.938	2	6	0.001
												Test of homogeneity of variance
												Levene's test	df1	df2	p-value
												4.207	2	6	0.072
												One-way ANOVA
												Statistic (F)	df1	df2	p-value
												340.098	2	6	0.001
4C (Phospho-IRF3)		Source Data									Phospho-IRF3
												Test of normality distribution
													Kolmogorov–Smirnov test
	T=0				T=8								Statistic	N	p-value			Multiple comparisons t=0								Multiple comparisons t=24
	NaCl	Bacteria	Phages		NaCl	Bacteria	Phages					measurement	2.6295	54	1.97409e-06			Dunn test								Dunn test
	1.4	1.8	1.2		1.4	4.5	1.6											(I) Phospho-IRF3		Difference in averages (I-J)	Standard error	p-value	95% confidence interval			(I) Phospho-IRF3		Difference in averages (I-J)	Standard error	p-value	95% confidence interval
	1.6	1.6	1.1		1.6	4.7	1.5					Test of homogeneity of variance											Lower limit	Upper limit							Lower limit	Upper limit
	1.2	1.7	1.5		1.2	5.1	1.7					Levene's test	df1	df2	p-value			NaCl	Bacteria	-0.166667	0.132077	0.991701	-0.725048	0.391715		NaCl	Bacteria	-2,76667*	0.134578	9.43358e-06	-3.40082	-2.13251
	1.7	1.8	1.6		1.7	4.4	1.3					1.17751	8	45	0.333561				Phages	0.0833333	0.110805	0.999998	-0.373025	0.539691			Phages	-0.166667	0.141814	0.993077	-0.841022	0.507688
	1.3	1.7	1.5		1.3	4.6	1.4											Bacteria	NaCl	0.166667	0.132077	0.991701	-0.391715	0.725048		Bacteria	NaCl	2,76667*	0.134578	9.43358e-06	2.13251	3.40082
	1.5	1.1	1.3		1.2	4.8	1.2												Phages	0.25	0.134371	0.82994	-0.314246	0.814246			Phages	2,60000*	0.183485	1.88634e-06	1.84411	3.35589
												Kruskal-Wallis test for independent samples						Phages	NaCl	-0.0833333	0.110805	0.999998	-0.539691	0.373025		Phages	NaCl	0.166667	0.141814	0.993077	-0.507688	0.841022
	T=24											Statistic (H)	N	df1	p-value				Bacteria	-0.25	0.134371	0.82994	-0.814246	0.314246			Bacteria	-2,60000*	0.183485	1.88634e-06	-3.35589	-1.84411
	NaCl	Bacteria	Phages									31.843	54	8	0
	1.4	3.7	1.6															Multiple comparisons t=8								Multiple comparisons vs t=0
	1.4	4.4	1.7															Dunn test								Dunn test
	1.2	4.1	1.8															(I) Phospho-IRF3		Difference in averages (I-J)	Standard error	p-value	95% confidence interval			(I) Phospho-IRF3		Difference in averages (I-J)	Standard error	p-value	95% confidence interval
	1.5	4.3	1.9																				Lower limit	Upper limit							Lower limit	Upper limit
	1.3	4.5	1.2															NaCl	Bacteria	-3,28333*	0.132707	1.24453e-08	-3.83331	-2.73336		NaCl t=0	t=8 h	0.05	0.114746	1	-0.423804	0.523804
	1.5	3.9	1.1																Phages	-0.05	0.114746	1	-0.523804	0.423804			t=24h	0.0666667	0.0900617	0.999996	-0.321781	0.455115
																		Bacteria	NaCl	3,28333*	0.132707	1.24453e-08	2.73336	3.83331		Bacteria t=0	t=8 h	-3,06667*	0.147949	4.84862e-08	-3.67619	-2.45715
																			Phages	3,23333*	0.12693	1.90131e-08	2.70109	3.76558			t=24h	-2,53333*	0.165664	1.13572e-06	-3.21917	-1.84749
																		Phages	NaCl	0.05	0.114746	1	-0.423804	0.523804		Phages t=0	t=8 h	-0.0833333	0.110805	0.999998	-0.539691	0.373025
																			Bacteria	-3,23333*	0.12693	1.90131e-08	-3.76558	-2.70109			t=24h	-0.183333	0.155813	0.995528	-0.859931	0.493264
4D (Phospho-IRF7)		Source Data									Phospho-IRF7
												Test of normality distribution
													Kolmogorov–Smirnov test
	T=0				T=8								Statistic	N	p-value			Multiple comparisons t=0								Multiple comparisons t=24
	NaCl	Phages	Bacteria		NaCl	Phages	Bacteria					measurement	2.39066	54	2.17181e-05			Dunn test								Dunn test
	1.5	2.6	2.2		1.8	17.8	4.3											(I) Phospho-IRF7		Difference in averages (I-J)	Standard error	p-value	95% confidence interval			(I) Phospho-IRF7		Difference in averages (I-J)	Standard error	p-value	95% confidence interval
	2.1	1.9	1.3		2.1	19.3	3.9					Test of homogeneity of variance											Lower limit	Upper limit							Lower limit	Upper limit
	1.4	1.4	1.1		1.9	16.8	3.2					Levene's test	df1	df2	p-value			NaCl	Phages	-0.05	0.241868	1	-1.05555	0.955548		NaCl	Phages	-13,75000*	0.550606	2.12586e-06	-16.3223	-11.1777
	1.3	1.7	1.8		2.4	15.5	4.8					3.27695	8	45	0.00499449				Bacteria	0.05	0.224722	1	-0.876276	0.976276			Bacteria	-1.2	0.426224	0.346307	-3.0828	0.682801
	1.7	1.5	1.9		2.3	17.1	4.7											Bacteria	NaCl	-0.05	0.224722	1	-0.976276	0.876276		Bacteria	NaCl	1.2	0.426224	0.346307	-0.682801	3.0828
	2.2	1.4	1.6		1.6	18.2	3.6												Phages	-0.1	0.249666	1	-1.13179	0.931792			Phages	-12,55000*	0.633377	2.26085e-07	-15.216	-9.88396
												Kruskal-Wallis test for independent samples						Phages	NaCl	0.05	0.241868	1	-0.955548	1.05555		Phages	NaCl	13,75000*	0.550606	2.12586e-06	11.1777	16.3223
	T=24											Statistic (H)	N	df1	p-value				Bacteria	0.1	0.249666	1	-0.931792	1.13179			Bacteria	12,55000*	0.633377	2.26085e-07	9.88396	15.216
	NaCl	Phages	Bacteria									43.336	54	8	0
	2.5	17.7	4.7															Multiple comparisons t=8								Multiple comparisons vs t=0
	2.2	16.9	3.7															Dunn test								Dunn test
	2.6	15.5	3.5															(I) Phospho-IRF7		Difference in averages (I-J)	Standard error	p-value	95% confidence interval			(I) Phospho-IRF7		Difference in averages (I-J)	Standard error	p-value	95% confidence interval
	2.1	15.4	2.7																				Lower limit	Upper limit							Lower limit	Upper limit
	1.5	14.9	2.8															NaCl	Phages	-15,43333*	0.545385	6.18311e-06	-18.1551	-12.7116		NaCl t=0	t=8 h	-0.316667	0.197343	0.933825	-1.13679	0.503455
	1.4	14.4	2.1																Bacteria	-2,06667*	0.28616	0.003	-3.359	-0.7743			t=24h	-0.35	0.255278	0.981586	-1.42162	0.721615
																		Bacteria	NaCl	2,06667*	0.286162	0.00336956	0.774325	3.35901		Bacteria t=0	t=8 h	-2,43333*	0.305687	0.000831436	-3.74639	-1.12028
																			Phages	-13,36667*	0.590009	1.36554e-06	-16.0316	-10.7017			t=24h	-1.6	0.408656	0.105695	-3.47786	0.277855
																		Phages	NaCl	15,43333*	0.545385	6.18311e-06	12.7116	18.1551		Phages t=0	t=8 h	-15,70000*	0.563028	1.90896e-06	-18.3819	-13.0181
																			Bacteria	13,36667*	0.590009	1.36554e-06	10.7017	16.0316			t=24h	-14,05000*	0.544518	2.61569e-06	-16.6292	-11.4708
4E (Phospho-NF-κB)		Source Data									Phospho-NF-κB
												Test of normality distribution
													Kolmogorov–Smirnov test
	T=0				T=8								Statistic	N	p-value			Multiple comparisons t=0								Multiple comparisons t=24
	NaCl	Phages	Bacteria		NaCl	Phages	Bacteria					measurement	3.27194	54	0			Dunn test								Dunn test
	1.5	2.2	2.6		1.8	2.2	21.5											(I) Phospho-NF-κB		Difference in averages (I-J)	Standard error	p-value	95% confidence interval			(I) Phospho-NF-κB		Difference in averages (I-J)	Standard error	p-value	95% confidence interval
	1.1	2.3	2.5		1.6	2.4	19.9					Test of homogeneity of variance											Lower limit	Upper limit							Lower limit	Upper limit
	1.4	2.4	2.4		1.5	2.5	17.7					Levene's test	df1	df2	p-value			NaCl	Phages	-0.483333	0.17966	0.376642	-1.22653	0.259859		NaCl	Phages	-0.0833333	0.228643	1	-1.04341	0.876739
	1.6	1.8	1.8		1.8	1.6	16.5					5.63827	8	45	5.73542e-05				Bacteria	-0.616667	0.205075	0.249281	-1.46389	0.230555			Bacteria	-15,85000*	0.740608	3.96767e-05	-19.6057	-12.0943
	2.1	1.9	2.1		2.2	1.7	18.8											Bacteria	NaCl	0.616667	0.205075	0.249281	-0.230555	1.46389		Bacteria	NaCl	15,85000*	0.740608	3.96767e-05	12.0943	19.6057
	1.7	1.7	1.7		1.7	1.9	19.4												Phages	0.133333	0.193506	0.999999	-0.676522	0.943189			Phages	15,76667*	0.750629	2.7998e-05	12.0432	19.4901
												Kruskal-Wallis test for independent samples						Phages	NaCl	0.483333	0.17966	0.376642	-0.259859	1.22653		Phages	NaCl	0.0833333	0.228643	1	-0.876739	1.04341
	T=24											Statistic (H)	N	df1	p-value				Bacteria	-0.133333	0.193506	0.999999	-0.943189	0.676522			Bacteria	-15,76667*	0.750629	2.7998e-05	-19.4901	-12.0432
	NaCl	Phages	Bacteria									34.771	54	8	0
	1.6	2.5	17.4															Multiple comparisons t=8								Multiple comparisons vs t=0
	1.8	2.3	16.9															Dunn test								Dunn test
	1.9	2.6	15.4															(I) Phospho-NF-κB		Difference in averages (I-J)	Standard error	p-value	95% confidence interval			(I) Phospho-NF-κB		Difference in averages (I-J)	Standard error	p-value	95% confidence interval
	2.3	1.7	20.3																				Lower limit	Upper limit							Lower limit	Upper limit
	2.5	1.5	19.5															NaCl	Phages	-0.283333	0.181506	0.941962	-1.06109	0.494423		NaCl t=0	t=8 h	-0.2	0.167995	0.995741	-0.907573	0.507573
	1.9	1.9	17.6																Bacteria	-17,20000*	0.718486	2.89137e-05	-20.8933	-13.5067			t=24h	-0.433333	0.192642	0.613648	-1.22627	0.359603
																		Bacteria	NaCl	17,20000*	0.718486	2.89137e-05	13.5067	20.8933		Bacteria t=0	t=8 h	4.44089e-16	0.192354	1	-0.804141	0.804141
																			Phages	16,91667*	0.727744	2.1456e-05	13.2575	20.5759			t=24h	-0.0333333	0.217817	1	-0.968634	0.901967
																		Phages	NaCl	0.283333	0.181506	0.941962	-0.494423	1.06109		Phages t=0	t=8 h	-16,78333*	0.728049	2.21135e-05	-20.4415	-13.1251
																			Bacteria	-16,91667*	0.727744	2.1456e-05	-20.5759	-13.2575			t=24h	-15,66667*	0.743938	3.72173e-05	-19.4108	-11.9225
4F (Phospho-TBK1)		Source Data									Phospho-TBK1
												Test of normality distribution
													Kolmogorov–Smirnov test
	T=0				T=8								Statistic	N	p-value			Multiple comparisons t=0								Multiple comparisons t=24
	NaCl	Phages	Bacteria		NaCl	Phages	Bacteria					measurement	1.96398	54	0.000892694			Dunn test								Dunn test
	59	74	77		54	145	458											(I) Phospho-TBK1		Difference in averages (I-J)	Standard error	p-value	95% confidence interval			(I) Phospho-TBK1		Difference in averages (I-J)	Standard error	p-value	95% confidence interval
	61	67	81		61	167	515					Test of homogeneity of variance											Lower limit	Upper limit							Lower limit	Upper limit
	49	81	63		49	171	564					Levene's test	df1	df2	p-value			NaCl	Phages	-5.16667	5.64752	0.999815	-30.1276	19.7943		NaCl	Phages	-87,16667*	7.28507	0.000191987	-120.839	-53.4946
	67	63	52		47	177	490					6.89196	8	45	6.93491e-06				Bacteria	-7	6.21468	0.996577	-35.0886	21.0886			Bacteria	-401,50000*	14.3203	8.44424e-06	-473.753	-329.247
	65	52	49		65	180	501											Bacteria	NaCl	7	6.21468	0.996577	-21.0886	35.0886		Bacteria	NaCl	401,50000*	14.3203	8.44424e-06	329.247	473.753
	55	50	76		55	185	578												Phages	1.83333	7.47626	1	-29.0487	32.7153			Phages	314,33333*	15.5506	3.3595e-06	243.898	384.769
												Kruskal-Wallis test for independent samples						Phages	NaCl	5.16667	5.64752	0.999815	-19.7943	30.1276		Phages	NaCl	87,16667*	7.28507	0.000191987	53.4946	120.839
	T=24											Statistic (H)	N	df1	p-value				Bacteria	-1.83333	7.47626	1	-32.7153	29.0487			Bacteria	-314,33333*	15.5506	3.3595e-06	-384.769	-243.898
	NaCl	Phages	Bacteria									44.443	54	8	0
	61	138	446															Multiple comparisons t=8								Multiple comparisons vs t=0
	72	122	432															Dunn test								Dunn test
	66	149	478															(I) Phospho-TBK1		Difference in averages (I-J)	Standard error	p-value	95% confidence interval			(I) Phospho-TBK1		Difference in averages (I-J)	Standard error	p-value	95% confidence interval
	58	155	501																				Lower limit	Upper limit							Lower limit	Upper limit
	52	157	498															NaCl	Phages	-115,66667*	6.43342	6.99466e-06	-144.719	-86.6143		NaCl t=0	t=8 h	4.16667	3.89943	0.99909	-11.8894	20.2228
	58	169	421																Bacteria	-462,50000*	18.8274	2.38177e-05	-558.987	-366.013			t=24h	-1.83333	3.93347	1	-18.0357	14.3691
																		Bacteria	NaCl	462,50000*	18.8274	2.38177e-05	366.013	558.987		Bacteria t=0	t=8 h	-106,33333*	7.62088	2.66991e-06	-137.882	-74.7842
																			Phages	346,83333*	19.4954	4.41771e-05	252.336	441.33			t=24h	-83,83333*	8.33633	8.06532e-05	-118.87	-48.7963
																		Phages	NaCl	115,66667*	6.43342	6.99466e-06	86.6143	144.719		Phages t=0	t=8 h	-451,33333*	19.4394	1.0285e-05	-545.952	-356.715
																			Bacteria	-346,83333*	19.4954	4.41771e-05	-441.33	-252.336			t=24h	-396,33333*	15.107	1.5706e-06	-466.949	-325.717

## Sheet: Figure 5
5A									5B
																			Multiple comparisons								Multiple comparisons
											1 rep	2 rep	3 rep	average	SD				Dunn test								Dunn test
										Control	1	1	1	1	0				Intensity of fluorescence		Difference in averages (I-J)	Standard error	p-value	95% confidence interval			Intensity of fluorescence		Difference in averages (I-J)	Standard error	p-value	95% confidence interval
										Control + inh.	0.67	0.8	0.57	0.68	0.115326									Lower limit	Upper limit							Lower limit	Upper limit
										Bacterial DNA	5.02	4.25	4.85	4.70667	0.404516				Control	CONTROL+INH	0.32	0.0665833	0.171532	-0.297898	0.937898		Phage DNA	CONTROL	0.0666667	0.0463081	0.828317	-0.363076	0.49641
										Bacterial DNA + inh.	3.19	2.83	2.81	2.94333	0.213854					BACTERIAL DNA	-3,70667*	0.233548	0.0174531	-5.874	-1.53933			CONTROL+INH	0.386667	0.0811035	0.0790627	-0.0624111	0.835744
										Phage DNA	0.99	1.15	1.06	1.06667	0.0802081					BACTERIAL DNA+INH	-1,94333*	0.123468	0.017743	-3.08913	-0.797538			BACTERIAL DNA	-3,64000*	0.238094	0.014533	-5.6649	-1.6151
										Phage DNA + inh.	0.54	0.64	0.75	0.643333	0.10504					PHAGE DNA	-0.0666667	0.0463081	0.828317	-0.49641	0.363076			BACTERIAL DNA+INH	-1,87667*	0.131867	0.00924014	-2.82291	-0.930427
																				PHAGE DNA+INH	0.356667	0.0606447	0.118892	-0.20612	0.919454			PHAGE DNA+INH	,42333*	0.0763035	0.0451109	0.0131823	0.833484
																			Control+inh	CONTROL	-0.32	0.0665833	0.171532	-0.937898	0.297898		PhageDNA+inh	CONTROL	-0.356667	0.0606447	0.118892	-0.919454	0.20612
											Kolmogorov–Smirnov test									BACTERIAL DNA	-4,02667*	0.242853	0.00922409	-5.93553	-2.11781			CONTROL+INH	-0.0366667	0.0900617	0.999994	-0.504256	0.430923
											Statistic	df	p-value							BACTERIAL DNA+INH	-2,26333*	0.140278	0.00291819	-3.1254	-1.40127			BACTERIAL DNA	-4,06333*	0.241293	0.00976763	-6.00705	-2.11962
										measurement	1.435	18	0.033							PHAGE DNA	-0.386667	0.0811035	0.0790627	-0.835744	0.0624111			BACTERIAL DNA+INH	-2,30000*	0.137558	0.00340004	-3.18132	-1.41868
																				PHAGE DNA+INH	0.0366667	0.0900617	0.999994	-0.430923	0.504256			PHAGE DNA	-,42333*	0.0763035	0.0451109	-0.833484	-0.0131823
																			Bacterial DNA	CONTROL	3,70667*	0.233548	0.0174531	1.53933	5.874
										Test of homogeneity of variance										CONTROL+INH	4,02667*	0.242853	0.00922409	2.11781	5.93553
										Levene's test	df1	df2	p-value							BACTERIAL DNA+INH	1,76333*	0.264176	0.0407227	0.125442	3.40122
										5.411	5	12	0.008							PHAGE DNA	3,64000*	0.238094	0.014533	1.6151	5.6649
																				PHAGE DNA+INH	4,06333*	0.241293	0.00976763	2.11962	6.00705
										Kruskal-Wallis test for independent samples									Bacterial DNA+inh	CONTROL	1,94333*	0.123468	0.017743	0.797538	3.08913
										Statistic (H)	N	df1	p-value							CONTROL+INH	2,26333*	0.140278	0.00291819	1.40127	3.1254
										15.802	18	5	0.007							BACTERIAL DNA	-1,76333*	0.264176	0.0407227	-3.40122	-0.125442
																				PHAGE DNA	1,87667*	0.131867	0.00924014	0.930427	2.82291
																				PHAGE DNA+INH	2,30000*	0.137558	0.00340004	1.41868	3.18132
5C									5D
																			Level of dsRNA		Difference in averages (I-J)	Standard error	p-value	95% confidence interval			Level of dsRNA		Difference in averages (I-J)	Standard error	p-value	95% confidence interval
											1 rep	2 rep	3 rep	average	SD									Lower limit	Upper limit							Lower limit	Upper limit
										Control	1	1	1	1	0				Control	CONTROL+INH	0.293333	0.0731057	0.234692	-0.385093	0.97176		Phage DNA	CONTROL	0.206667	0.19936	0.950049	-1.64341	2.05674
										Control + inh.	0.57	0.82	0.73	0.706667	0.126623					BACTERIAL DNA	-2,54333*	0.233548	0.036623	-4.71067	-0.375995			CONTROL+INH	0.5	0.212341	0.493808	-1.03677	2.03677
										Bacterial DNA	3.23	3.4	4	3.54333	0.404516					BACTERIAL DNA+INH	-1.07667	0.136789	0.0686628	-2.34607	0.192741			BACTERIAL DNA	-2,33667*	0.307065	0.013564	-3.94552	-0.727815
										Bacterial DNA + inh.	2.35	1.95	1.93	2.07667	0.236925					PHAGE DNA	-0.206667	0.19936	0.950049	-2.05674	1.64341			BACTERIAL DNA+INH	-0.87	0.241776	0.176273	-2.2152	0.475196
										Phage DNA	0.87	1.19	1.56	1.20667	0.345302					PHAGE DNA+INH	0.353333	0.0589727	0.114875	-0.193937	0.900604			PHAGE DNA+INH	0.56	0.2079	0.411507	-1.05691	2.17691
										Phage DNA + inh.	0.53	0.72	0.69	0.646667	0.102144				Control+inh	CONTROL	-0.293333	0.0731057	0.234692	-0.97176	0.385093		PhageDNA+inh	CONTROL	-0.353333	0.0589727	0.114875	-0.900604	0.193937
																				BACTERIAL DNA	-2,83667*	0.244722	0.0191632	-4.70741	-0.965918			CONTROL+INH	-0.06	0.0939267	0.999212	-0.557823	0.437823
																				BACTERIAL DNA+INH	-1,37000*	0.155099	0.0179595	-2.32697	-0.413034			BACTERIAL DNA	-2,89667*	0.240878	0.0211463	-4.85015	-0.943188
																				PHAGE DNA	-0.5	0.212341	0.493808	-2.03677	1.03677			BACTERIAL DNA+INH	-1,43000*	0.148959	0.0204142	-2.44028	-0.419715
																				PHAGE DNA+INH	0.06	0.0939267	0.999212	-0.437823	0.557823			PHAGE DNA	-0.56	0.2079	0.411507	-2.17691	1.05691
																			Bacterial DNA	CONTROL	2,54333*	0.233548	0.036623	0.375995	4.71067
											Kolmogorov–Smirnov test									CONTROL+INH	2,83667*	0.244722	0.0191632	0.965918	4.70741
											Statistic	df	p-value							BACTERIAL DNA+INH	1.46667	0.270658	0.064662	-0.137517	3.07085
										measurement	1.044	18	0.266							PHAGE DNA	2,33667*	0.307065	0.013564	0.727815	3.94552
																				PHAGE DNA+INH	2,89667*	0.240878	0.0211463	0.943188	4.85015
																			Bacterial DNA+inh	CONTROL	1.07667	0.136789	0.0686628	-0.192741	2.34607
										Test of homogeneity of variance										CONTROL+INH	1,37000*	0.155099	0.0179595	0.413034	2.32697
										Levene's test	df1	df2	p-value							BACTERIAL DNA	-1.46667	0.270658	0.064662	-3.07085	0.137517
										3.175	5	12	0.047							PHAGE DNA	0.87	0.241776	0.176273	-0.475196	2.2152
																				PHAGE DNA+INH	1,43000*	0.148959	0.0204142	0.419715	2.44028
										Kruskal-Wallis test for independent samples
										Statistic (H)	N	df1	p-value
										15.896	24	5	0.007

## Sheet: Figure 6
6A (MyD88)		Source Data									MyD88											MyD88											MyD88											MyD88
													Termination 1											Termination 2											Termination 3											Termination 4
												Test of normality distribution											Test of normality distribution											Test of normality distribution											Test of normality distribution
	Termination 1					Termination 2							Kolmogorov–Smirnov test											Kolmogorov–Smirnov test											Kolmogorov–Smirnov test											Kolmogorov–Smirnov test
	NaCl	Phages	Bacteria	Bacteria + phages		NaCl	Phages	Bacteria	Bacteria + phages				Statistic	df	p-value									Statistic	df	p-value									Statistic	df	p-value									Statistic	df	p-value
	3.58333	38.9167	5.58333	14.25		2.125	37.2083	8.08333	12.4167			measurement	0.264595	20	0.000731241								measurement	0.239849	20	0.00377077								measurement	0.233594	20	0.0055339								measurement	0.225548	20	0.0088993
	3.08333	38	6.04167	9.54167		2.75	36.125	7.375	13.625
	2.875	37.4583	6.5	12.75		3.04167	34.4167	7.04167	12.9583
	2.95833	37.7083	5.33333	12.9583		2.95833	35.625	7.66667	11.4583			Test of homogeneity of variance					Kruskal-Wallis test for independent samples						Test of homogeneity of variance					Kruskal-Wallis test for independent samples						Test of homogeneity of variance					Kruskal-Wallis test for independent samples						Test of homogeneity of variance
	2.45833	38.5417	4.95833	11.9583		2.08333	37	7.5	15.1667			Levene's test	df1	df2	p-value		Statistic (H)	N	df1	p-value			Levene's test	df1	df2	p-value		Statistic (H)	N	df1	p-value			Levene's test	df1	df2	p-value		Statistic (H)	N	df1	p-value			Levene's test	df1	df2	p-value
												2.62643	3	16	0.08598		17.857	20	3	0			2.30774	3	16	0.115424		17.857	20	3	0			1.13446	3	16	0.364959		17.857	20	3	0.001			5.48248	3	16	0.00873813
	Termination 3					Termination 4
	NaCl	Phages	Bacteria	Bacteria + phages		NaCl	Phages	Bacteria	Bacteria + phages			Multiple comparisons											Multiple comparisons											Multiple comparisons											Multiple comparisons
	2.125	35.375	6.79167	12.0417		3.25	24.5417	6.375	15.2917			Dunn test											Dunn test											Dunn test											Dunn test
	3.08333	29.3333	6.29167	12.375		2.875	27.625	6	15.7917			(I) MyD88		Difference in averages (I-J)	Standard error	p-value	95% confidence interval						(I) MyD88		Difference in averages (I-J)	Standard error	p-value	95% confidence interval						(I)MyD88		Difference in averages (I-J)	Standard error	p-value	95% confidence interval						(I)MyD88		Difference in averages (I-J)	Standard error	p-value
	2.875	37.2083	7.25	12.5417		3.66667	31.0417	7.04167	14.4167								Lower limit	Upper limit										Lower limit	Upper limit										Lower limit	Upper limit
	3	37.5833	6.91667	13.625		3.45833	33.7917	7.20833	13.875			NaCl	Phages	-35,13333*	0.323393	7.02183e-12	-36.2603	-34.0064					NaCl	Phages	-33,48333*	0.544671	4.76205e-08	-35.5754	-31.3912					NaCl	Phages	-31,43333*	1.59865	0.000140208	-38.3046	-24.562					NaCl	Phages	-26,00833*	1.56592	0.000305946
	3.25	32	7.45833	14.125		3.08333	29.375	6.20833	14.3333				Bacteria	-2,69167*	0.324893	0.000388383	-3.82513	-1.55821						Bacteria	-4,94167*	0.267057	5.91064e-07	-5.84728	-4.03605						Bacteria	-4,07500*	0.280129	2.75018e-06	-5.01777	-3.13223						Bacteria	-3,30000*	0.274558	6.2403e-05
													Bacteria+phages	-9,30000*	0.800651	0.000799881	-12.6193	-5.9807						Bacteria+phages	-10,53333*	0.654366	0.000101302	-13.1351	-7.93154						Bacteria+phages	-10,07500*	0.442727	3.34451e-06	-11.7144	-8.43565						Bacteria+phages	-11,47500*	0.375	2.07061e-06
												Phages	NaCl	35,13333*	0.323393	7.02183e-12	34.0064	36.2603					Phages	NaCl	33,48333*	0.544671	4.76205e-08	31.3912	35.5754					Phages	NaCl	31,43333*	1.59865	0.000140208	24.562	38.3046					Phages	NaCl	26,00833*	1.56592	0.000305946
													Bacteria	32,44167*	0.379967	2.24232e-12	31.1632	33.7202						Bacteria	28,54167*	0.533073	2.65723e-07	26.4321	30.6512						Bacteria	27,35833*	1.59937	0.000244307	20.4902	34.2264						Bacteria	22,70833*	1.57769	0.00045344
													Bacteria+phages	25,83333*	0.824537	3.51859e-06	22.5757	29.091						Bacteria+phages	22,95000*	0.800651	2.43161e-08	20.2271	25.6729						Bacteria+phages	21,35833*	1.6357	0.000440515	14.6263	28.0904						Bacteria+phages	14,53333*	1.59823	0.00234428
												Bacteria	NaCl	2,69167*	0.324893	0.000388383	1.55821	3.82513					Bacteria	NaCl	4,94167*	0.267057	5.91064e-07	4.03605	5.84728					Bacteria	NaCl	4,07500*	0.280129	2.75018e-06	3.13223	5.01777					Bacteria	NaCl	3,30000*	0.274558	6.2403e-05
													Phages	-32,44167*	0.379967	2.24232e-12	-33.7202	-31.1632						Phages	-28,54167*	0.533073	2.65723e-07	-30.6512	-26.4321						Phages	-27,35833*	1.59937	0.000244307	-34.2264	-20.4902						Phages	-22,70833*	1.57769	0.00045344
													Bacteria+phages	-6,60833*	0.825126	0.00246214	-9.86489	-3.35178						Bacteria+phages	-5,59167*	0.644744	0.00233957	-8.21679	-2.96654						Bacteria+phages	-6,00000*	0.445307	5.91995e-05	-7.63937	-4.36063						Bacteria+phages	-8,17500*	0.421431	1.21424e-06
6B (IRAK1)		Source Data									IRAK1											IRAK1											IRAK1											IRAK1
													Termination 1											Termination 2											Termination 3											Termination 4
												Test of normality distribution											Test of normality distribution											Test of normality distribution											Test of normality distribution
	Termination 1					Termination 2							Kolmogorov–Smirnov test											Kolmogorov–Smirnov test											Kolmogorov–Smirnov test											Kolmogorov–Smirnov test
	NaCl	Phages	Bacteria	Bacteria + phages		NaCl	Phages	Bacteria	Bacteria + phages				Statistic	df	p-value									Statistic	df	p-value									Statistic	df	p-value									Statistic	df	p-value
	0.791667	20.2083	4.08333	4.625		0.75	13.5833	3.08333	5.375			measurement	0.305216	20	3.23937e-05								measurement	0.27056	20	0.000478212								measurement	0.274457	20	0.000360141								measurement	0.224669	20	0.00936199
	0.916667	16.7083	3.125	5.625		1.04167	12.4583	3.625	5.75
	1.41667	16.5	2.875	5.875		1.20833	16.125	3.75	5.70833
	1.125	16.1667	3.79167	5.33333		0.708333	14.8333	3.41667	4.79167			Test of homogeneity of variance					Kruskal-Wallis test for independent samples						Test of homogeneity of variance					Kruskal-Wallis test for independent samples						Test of homogeneity of variance					Kruskal-Wallis test for independent samples						Test of homogeneity of variance
	1.04167	15.7917	3.41667	5.79167		0.625	14.4583	3.91667	5.16667			Levene's test	df1	df2	p-value		Statistic (H)	N	df1	p-value			Levene's test	df1	df2	p-value		Statistic (H)	N	df1	p-value			Levene's test	df1	df2	p-value		Statistic (H)	N	df1	p-value			Levene's test	df1	df2	p-value
												3.37035	3	16	0.0446856		17.857	20	3	4.4381e-13			4.38668	3	16	0.0196053		17.857	20	3	0			1.13456	3	16	0.364924		17.587	20	3	0			1.21515	3	16	0.336338
	Termination 3					Termination 4
	NaCl	Phages	Bacteria	Bacteria + phages		NaCl	Phages	Bacteria	Bacteria + phages			Multiple comparisons											Multiple comparisons											Multiple comparisons											Multiple comparisons
	1.125	13.875	4.125	5.66667		0.625	10.6667	3.58333	4.625			Dunn test											Dunn test											Dunn test											Dunn test
	1.375	14.5417	4.33333	5.91667		0.791667	12.9583	3.08333	5.58333			(I) IRAK1		Difference in averages (I-J)	Standard error	p-value	95% confidence interval						(I) IRAK1		Difference in averages (I-J)	Standard error	p-value	95% confidence interval						(I)IRAK1		Difference in averages (I-J)	Standard error	p-value	95% confidence interval						(I) IRAK1		Difference in averages (I-J)	Standard error	p-value
	1.58333	14.1667	4.625	5.79167		1.08333	12.7083	2.45833	5.54167								Lower limit	Upper limit										Lower limit	Upper limit										Lower limit	Upper limit
	0.75	12.9167	3.58333	5		1.125	12	2.83333	5.375			NaCl	Phages	-16,01667*	0.80558	0.000129379	-19.4707	-12.5626					NaCl	Phages	-13,42500*	0.624083	7.52059e-05	-16.0629	-10.7871					NaCl	Phages	-12,95000*	0.375093	4.45391e-07	-14.3547	-11.5453					NaCl	Phages	-11,10000*	0.415958	1.16436e-05
	0.833333	14.9167	3.83333	5.45833		1.29167	12.0833	2.75	5				Bacteria	-2,40000*	0.242813	0.000394107	-3.30146	-1.49854						Bacteria	-2,69167*	0.181621	4.39852e-06	-3.31328	-2.07006						Bacteria	-2,96667*	0.241523	1.19308e-05	-3.78377	-2.14957						Bacteria	-1,95833*	0.224072	0.000327413
													Bacteria+phages	-4,39167*	0.249653	1.84249e-05	-5.32476	-3.45858						Bacteria+phages	-4,49167*	0.20958	1.10536e-06	-5.23311	-3.75022						Bacteria+phages	-4,43333*	0.225154	2.58624e-07	-5.19098	-3.67568						Bacteria+phages	-4,24167*	0.218184	1.40819e-06
												Phages	NaCl	16,01667*	0.80558	0.000129379	12.5626	19.4707					Phages	NaCl	13,42500*	0.624083	7.52059e-05	10.7871	16.0629					Phages	NaCl	12,95000*	0.375093	4.45391e-07	11.5453	14.3547					Phages	NaCl	11,10000*	0.415958	1.16436e-05
													Bacteria	13,61667*	0.827941	0.000137146	10.2423	16.9911						Bacteria	10,73333*	0.630889	0.000151086	8.11999	13.3467						Bacteria	9,98333*	0.386311	8.96322e-07	8.57821	11.3885						Bacteria	9,14167*	0.440683	6.85025e-06
													Bacteria+phages	11,62500*	0.829972	0.000266908	8.2562	14.9938						Bacteria+phages	8,93333*	0.639499	0.000258902	6.34535	11.5213						Bacteria+phages	8,51667*	0.376294	4.31227e-06	7.11234	9.92099						Bacteria+phages	6,85833*	0.437718	3.90237e-05
												Bacteria	NaCl	2,40000*	0.242813	0.000394107	1.49854	3.30146					Bacteria	NaCl	2,69167*	0.181621	4.39852e-06	2.07006	3.31328					Bacteria	NaCl	2,96667*	0.241523	1.19308e-05	2.14957	3.78377					Bacteria	NaCl	1,95833*	0.224072	0.000327413
													Phages	-13,61667*	0.827941	0.000137146	-16.9911	-10.2423						Phages	-10,73333*	0.630889	0.000151086	-13.3467	-8.11999						Phages	-9,98333*	0.386311	8.96322e-07	-11.3885	-8.57821						Phages	-9,14167*	0.440683	6.85025e-06
													Bacteria+phages	-1,99167*	0.314411	0.00123035	-3.04989	-0.933439						Bacteria+phages	-1,80000*	0.229053	0.000342498	-2.57926	-1.02074						Bacteria+phages	-1,46667*	0.243385	0.00181837	-2.28906	-0.644274						Bacteria+phages	-2,28333*	0.262268	0.000131879
6C (IRAK4)		Source Data									IRAK4											IRAK4											IRAK4											IRAK4
													Termination 1											Termination 2											Termination 3											Termination 4
												Test of normality distribution											Test of normality distribution											Test of normality distribution											Test of normality distribution
	Termination 1					Termination 2							Kolmogorov–Smirnov test											Kolmogorov–Smirnov test											Kolmogorov–Smirnov test											Kolmogorov–Smirnov test
	NaCl	Phages	Bacteria	Bacteria + phages		NaCl	Phages	Bacteria	Bacteria + phages				Statistic	df	p-value									Statistic	df	p-value									Statistic	df	p-value									Statistic	df	p-value
	5.04167	51.9167	14.4583	19.8333		6.04167	50.3333	19.9167	27.375			measurement	0.226955	20	0.00820205								measurement	0.190015	20	0.056644								measurement	0.261597	20	0.000901315								measurement	0.243534	20	0.00299036
	4.29167	45.2917	16.7083	21.3333		6.375	45.8333	17.125	24.9167
	4.08333	46.5417	16.1667	25.0417		5.08333	41.2083	13	26.4167
	5.58333	54.0417	15.2083	18.5		6.70833	56.0833	16.9583	25.7083			Test of homogeneity of variance					Kruskal-Wallis test for independent samples						Test of homogeneity of variance					Kruskal-Wallis test for independent samples						Test of homogeneity of variance					Kruskal-Wallis test for independent samples						Test of homogeneity of variance
	3.91667	46.2083	17.2917	18		5.75	58.2083	17.5417	25.2083			Levene's test	df1	df2	p-value		Statistic (H)	N	df1	p-value			Levene's test	df1	df2	p-value		Statistic (H)	N	df1	p-value			Levene's test	df1	df2	p-value		Statistic (H)	N	df1	p-value			Levene's test	df1	df2	p-value
												7.71339	3	16	0.00207614		17.857	20	3	4.4381e-13			6.64084	3	16	0.00401648		17.857	20	3	0			1.59415	3	16	0.229978		178.346	3	16	1.66485e-12			6.02609	3	16	0.0060126
	Termination 3					Termination 4
	NaCl	Phages	Bacteria	Bacteria + phages		NaCl	Phages	Bacteria	Bacteria + phages			Multiple comparisons											Multiple comparisons											Multiple comparisons											Multiple comparisons
	5.08333	74.5417	21.2917	30.5		4.95833	78.5833	21.7917	26.4583			Dunn test											Dunn test											Dunn test											Dunn test
	5.79167	75.5	17.625	28.7083		5.33333	76.9167	21.0417	29.625			(I) IRAK4		Difference in averages (I-J)	Standard error	p-value	95% confidence interval						(I) IRAK4		Difference in averages (I-J)	Standard error	p-value	95% confidence interval						(I)IRAK4		Difference in averages (I-J)	Standard error	p-value	95% confidence interval						(I)IRAK4		Difference in averages (I-J)	Standard error	p-value
	6.16667	70.5833	16.5833	28.125		5.75	72.7083	20.75	31.2083								Lower limit	Upper limit										Lower limit	Upper limit										Lower limit	Upper limit
	6.33333	73.0417	13.9167	27.625		5.95833	70.7917	18.25	32.8333			NaCl	Phages	-44,21667*	1.77909	4.0819e-05	-51.7363	-36.697					NaCl	Phages	-44,34167*	3.16339	0.000603243	-58.0406	-30.6427					NaCl	Phages	-67,98333*	0.920805	1.70844e-07	-71.7586	-64.2081					NaCl	Phages	-70,02500*	1.67322	6.26537e-06
	5.41667	75.0417	16.6667	26.875		6.08333	79.2083	17.125	33.375				Bacteria	-11,38333*	0.599392	2.50161e-06	-13.5052	-9.26149						Bacteria	-10,91667*	1.14722	0.00174622	-15.6395	-6.19387						Bacteria	-11,45833*	1.21319	0.00221438	-16.561	-6.35562						Bacteria	-14,17500*	0.917462	0.000232377
													Bacteria+phages	-15,95833*	1.30377	0.00058807	-21.3268	-10.5899						Bacteria+phages	-19,93333*	0.522879	2.19439e-08	-21.7794	-18.0873						Bacteria+phages	-22,60833*	0.654684	1.42651e-06	-25.1547	-20.062						Bacteria+phages	-25,08333*	1.26449	0.000112913
												Phages	NaCl	44,21667*	1.77909	4.0819e-05	36.697	51.7363					Phages	NaCl	44,34167*	3.16339	0.000603243	30.6427	58.0406					Phages	NaCl	67,98333*	0.920805	1.70844e-07	64.2081	71.7586					Phages	NaCl	70,02500*	1.67322	6.26537e-06
													Bacteria	32,83333*	1.82359	8.01488e-05	25.4574	40.2093						Bacteria	33,42500*	3.34193	0.0008372	20.2804	46.5696						Bacteria	56,52500*	1.48749	5.03794e-09	51.4178	61.6322						Bacteria	55,85000*	1.88542	3.86095e-07
													Bacteria+phages	28,25833*	2.1601	1.38715e-05	20.8055	35.7111						Bacteria+phages	24,40833*	3.1821	0.0058499	10.7937	38.0229						Bacteria+phages	45,37500*	1.08139	5.05289e-09	41.6154	49.1346						Bacteria+phages	44,94167*	2.07653	3.0796e-07
												Bacteria	NaCl	11,38333*	0.599392	2.50161e-06	9.26149	13.5052					Bacteria	NaCl	10,91667*	1.14722	0.00174622	6.19387	15.6395					Bacteria	NaCl	11,45833*	1.21319	0.00221438	6.35562	16.561					Bacteria	NaCl	14,17500*	0.917462	0.000232377
													Phages	-32,83333*	1.82359	8.01488e-05	-40.2093	-25.4574						Phages	-33,42500*	3.34193	0.0008372	-46.5696	-20.2804						Phages	-56,52500*	1.48749	5.03794e-09	-61.6322	-51.4178						Phages	-55,85000*	1.88542	3.86095e-07
													Bacteria+phages	-4.575	1.36387	0.0835015	-9.81995	0.669953						Bacteria+phages	-9,01667*	1.19786	0.00259205	-13.6337	-4.39965						Bacteria+phages	-11,15000*	1.33917	0.000848444	-16.0636	-6.23636						Bacteria+phages	-10,90833*	1.5343	0.000872656
6D (TRAF6)		Source Data									TRAF6											TRAF6											TRAF6											TRAF6
													Termination 1											Termination 2											Termination 3											Termination 4
												Test of normality distribution											Test of normality distribution											Test of normality distribution											Test of normality distribution
	Termination 1					Termination 2							Kolmogorov–Smirnov test											Kolmogorov–Smirnov test											Kolmogorov–Smirnov test											Kolmogorov–Smirnov test
	NaCl	Phages	Bacteria	Bacteria + phages		NaCl	Phages	Bacteria	Bacteria + phages				Statistic	df	p-value									Statistic	df	p-value									Statistic	df	p-value									Statistic	df	p-value
	1.79167	28.25	5.08333	15.3333		1.75	39.5	8.875	12.375			measurement	0.227786	20	0.00781409								measurement	0.248788	20	0.00213254								measurement	0.254	20	0.00151168								measurement	0.323219	20	6.87602e-06
	2.125	29.6667	5.58333	12.2917		1.375	36.4583	7.79167	13.0417
	2.79167	25.625	4.875	13.0833		2.41667	38.2917	8.41667	15.2917
	2.16667	24.9583	4.33333	8.375		2.04167	34.8333	7.25	14.6667			Test of homogeneity of variance					Kruskal-Wallis test for independent samples						Test of homogeneity of variance					Kruskal-Wallis test for independent samples						Test of homogeneity of variance					Kruskal-Wallis test for independent samples						Test of homogeneity of variance
	2.29167	29.4583	5.70833	14.125		2.125	36.6667	7.91667	13.9167			Levene's test	df1	df2	p-value		Statistic (H)	N	df1	p-value			Levene's test	df1	df2	p-value		Statistic (H)	N	df1	p-value			Levene's test	df1	df2	p-value		Statistic (H)	N	df1	p-value			Levene's test	df1	df2	p-value
												4.49776	3	16	0.0179987		17.857	20	3	4.4381e-13			3.78265	3	16	0.031693		17.857	20	3	4.4381e-13			6.35612	3	16	0.00482989		17.857	20	3	4.4381e-13			2.77701	3	16	0.0750335
	Termination 3					Termination 4
	NaCl	Phages	Bacteria	Bacteria + phages		NaCl	Phages	Bacteria	Bacteria + phages			Multiple comparisons											Multiple comparisons											Multiple comparisons											Multiple comparisons
	2.29167	41.4583	8.79167	16.5417		2.54167	46.25	8.875	11.125			Dunn test											Dunn test											Dunn test											Dunn test
	2.58333	42.125	7.79167	12		2.875	41.5417	9.45833	12.4167			(I) TRAF6		Difference in averages (I-J)	Standard error	p-value	95% confidence interval						(I) TRAF6		Difference in averages (I-J)	Standard error	p-value	95% confidence interval						(I)TRAF6		Difference in averages (I-J)	Standard error	p-value	95% confidence interval						(I) TRAF6		Difference in averages (I-J)	Standard error	p-value
	2.04167	37.2917	8.04167	11.9583		2.20833	41.7917	8.25	12.625								Lower limit	Upper limit										Lower limit	Upper limit										Lower limit	Upper limit
	2.45833	38.9167	7.91667	13.5833		2.04167	41.25	7.70833	13.0833			NaCl	Phages	-25,35833*	0.988739	3.86048e-05	-29.5563	-21.1604					NaCl	Phages	-35,20833*	0.822555	2.94031e-06	-38.6346	-31.782					NaCl	Phages	-37,98333*	0.943361	8.20098e-06	-42.0585	-33.9081					NaCl	Phages	-39,90000*	0.991614	6.25784e-06
	2.20833	41.7083	8.5	14.0833		2.66667	41	8.70833	13.5833				Bacteria	-2,88333*	0.297268	0.000157095	-3.9261	-1.84057						Bacteria	-6,10833*	0.32914	2.41502e-06	-7.26701	-4.94965						Bacteria	-5,89167*	0.211065	8.95518e-07	-6.66991	-5.11342						Bacteria	-6,13333*	0.331767	8.72125e-06
													Bacteria+phages	-10,40833*	1.1936	0.00356558	-15.5198	-5.29685						Bacteria+phages	-11,91667*	0.557026	2.45556e-05	-14.1255	-9.70781						Bacteria+phages	-11,31667*	0.846049	0.000687948	-14.9622	-7.67118						Bacteria+phages	-10,10000*	0.439578	1.2622e-05
												Phages	NaCl	25,35833*	0.988739	3.86048e-05	21.1604	29.5563					Phages	NaCl	35,20833*	0.822555	2.94031e-06	31.782	38.6346					Phages	NaCl	37,98333*	0.943361	8.20098e-06	33.9081	42.0585					Phages	NaCl	39,90000*	0.991614	6.25784e-06
													Bacteria	22,47500*	1.00664	3.94318e-05	18.3405	26.6095						Bacteria	29,10000*	0.849837	2.22048e-06	25.7455	32.4545						Bacteria	32,09167*	0.957373	9.94001e-06	28.0746	36.1087						Bacteria	33,76667*	1.02342	4.35954e-06
													Bacteria+phages	14,95000*	1.53286	7.19883e-05	9.74469	20.1553						Bacteria+phages	23,29167*	0.961336	3.2821e-07	19.9249	26.6584						Bacteria+phages	26,66667*	1.26008	1.69631e-07	22.4138	30.9195						Bacteria+phages	29,80000*	1.06328	2.46096e-06
												Bacteria	NaCl	2,88333*	0.297268	0.000157095	1.84057	3.9261					Bacteria	NaCl	6,10833*	0.32914	2.41502e-06	4.94965	7.26701					Bacteria	NaCl	5,89167*	0.211065	8.95518e-07	5.11342	6.66991					Bacteria	NaCl	6,13333*	0.331767	8.72125e-06
													Phages	-22,47500*	1.00664	3.94318e-05	-26.6095	-18.3405						Phages	-29,10000*	0.849837	2.22048e-06	-32.4545	-25.7455						Phages	-32,09167*	0.957373	9.94001e-06	-36.1087	-28.0746						Phages	-33,76667*	1.02342	4.35954e-06
													Bacteria+phages	-7,52500*	1.20848	0.0113349	-12.5776	-2.4724						Bacteria+phages	-5,80833*	0.596576	0.000329758	-7.98801	-3.62866						Bacteria+phages	-5,42500*	0.861644	0.0105004	-9.00862	-1.84138						Bacteria+phages	-3,96667*	0.507273	0.000474015
[truncated: 4 more columns]

## Sheet: Figure 7
7A (IRF7)		Source Data									IRF7											IRF7											IRF7											IRF7
													Termination 1											Termination 2											Termination 3											Termination 4
												Test of normality distribution											Test of normality distribution											Test of normality distribution											Test of normality distribution
	Termination 1					Termination 2							Kolmogorov–Smirnov test											Kolmogorov–Smirnov test											Kolmogorov–Smirnov test											Kolmogorov–Smirnov test
	NaCl	Phages	Bacteria	Bacteria + phages		NaCl	Phages	Bacteria	Bacteria + phages				Statistic	df	p-value									Statistic	df	p-value									Statistic	df	p-value									Statistic	df	p-value
	1.29167	13.5	11.9583	19.0833		2.20833	16.1667	11.0833	19.4583			measurement	0.21377	20	0.017187								measurement	0.192036	20	0.0515386								measurement	0.21019	20	0.0208099								measurement	0.219741	20	0.0123791
	1.91667	15.3333	12.0833	19.4583		1.875	16.8333	12.0417	20.125
	2.16667	16.4583	11.4583	16.5833		1.95833	15.625	12.5417	18.9583
	1.54167	16.7083	11	15.6667		2.125	16.7083	10.7917	18.4167			Test of homogeneity of variance					Kruskal-Wallis test for independent samples						Test of homogeneity of variance					One-way ANOVA						Test of homogeneity of variance					Kruskal-Wallis test for independent samples						Test of homogeneity of variance
	1.75	14.125	10.8333	15.0417		1.58333	16.4583	12.0833	18.25			Levene's test	df1	df2	p-value		Statistic (H)	N	df1	p-value			Levene's test	df1	df2	p-value		Statistic (F)	df1	df2	p-value			Levene's test	df1	df2	p-value		Statistic (H)	N	df1	p-value			Levene's test	df1	df2	p-value
												9.08915	3	16	0.00095613		16.554	20	3	0.001			2.96968	3	16	0.06321		789.859	3	16	1.36289e-17			5.09124	3	16	0.0115589		17.857	20	3	0			2.80593	3	16	0.0731129
	Termination 3					Termination 4
	NaCl	Phages	Bacteria	Bacteria + phages		NaCl	Phages	Bacteria	Bacteria + phages			Multiple comparisons											Multiple comparisons											Multiple comparisons											Multiple comparisons
	2.125	17.125	13.375	18.4167		2	17.1667	12.4167	15.625			Dunn test											Tukey test											Dunn test											Dunn test
	1.58333	15.7083	13.875	17.9583		2.125	16.75	13.0417	16.25			(I) IRF7		Difference in averages (I-J)	Standard error	p-value	95% confidence interval						(I) IRF7		Difference in averages (I-J)	Standard error	p-value	95% confidence interval						(I)IRF7		Difference in averages (I-J)	Standard error	p-value	95% confidence interval						(I)IRF7		Difference in averages (I-J)	Standard error	p-value
	1.83333	16.2083	14.375	17.8333		1.625	15.7083	14.2083	17.125								Lower limit	Upper limit										Lower limit	Upper limit										Lower limit	Upper limit
	1.5	16.8333	11.9167	19.4583		1.75	15.8333	11.4167	17.5417			NaCl	Phages	-13,49167*	0.647002	5.99572e-05	-16.1667	-10.8166					NaCl	Phages	-14,40833*	0.378112	1.08169e-12	-15.4901	-13.3265					NaCl	Phages	-14,58333*	0.284373	1.21755e-08	-15.6151	-13.5515					NaCl	Phages	-14,25000*	0.374768	4.05848e-06
	2.16667	16.25	11.4583	17.5833		1.875	15.1667	11.6667	18.5				Bacteria	-9,73333*	0.291071	7.24766e-08	-10.7682	-8.69847						Bacteria	-9,75833*	0.378112	1.15341e-12	-10.8401	-8.67655						Bacteria	-11,15833*	0.579511	8.41255e-05	-13.5524	-8.76424						Bacteria	-10,67500*	0.511398	8.73981e-05
													Bacteria+phages	-15,43333*	0.907875	0.000213713	-19.2857	-11.581						Bacteria+phages	-17,09167*	0.378112	1.08169e-12	-18.1735	-16.0099						Bacteria+phages	-16,40833*	0.3578	2.06661e-07	-17.7796	-15.0371						Bacteria+phages	-15,13333*	0.508333	1.94259e-05
												Phages	NaCl	13,49167*	0.647002	5.99572e-05	10.8166	16.1667					Phages	NaCl	14,40833*	0.378112	1.08169e-12	13.3265	15.4901					Phages	NaCl	14,58333*	0.284373	1.21755e-08	13.5515	15.6151					Phages	NaCl	14,25000*	0.374768	4.05848e-06
													Bacteria	3,75833*	0.676747	0.0107809	1.14756	6.3691						Bacteria	4,65000*	0.378112	8.06289e-09	3.56821	5.73179						Bacteria	3,42500*	0.616244	0.0092022	1.0971	5.7529						Bacteria	3,57500*	0.621574	0.00320372
													Bacteria+phages	-1.94167	1.0943	0.454793	-5.73278	1.84945						Bacteria+phages	-2,68333*	0.378112	1.3769e-05	-3.76512	-1.60155						Bacteria+phages	-1,82500*	0.414662	0.014152	-3.24716	-0.402845						Bacteria+phages	-0.883333	0.619055	0.65079
												Bacteria	NaCl	9,73333*	0.291071	7.24766e-08	8.69847	10.7682					Bacteria	NaCl	9,75833*	0.378112	1.15341e-12	8.67655	10.8401					Bacteria	NaCl	11,15833*	0.579511	8.41255e-05	8.76424	13.5524					Bacteria	NaCl	10,67500*	0.511398	8.73981e-05
													Phages	-3,75833*	0.676747	0.0107809	-6.3691	-1.14756						Phages	-4,65000*	0.378112	8.06289e-09	-5.73179	-3.56821						Phages	-3,42500*	0.616244	0.0092022	-5.7529	-1.0971						Phages	-3,57500*	0.621574	0.00320372
													Bacteria+phages	-5,70000*	0.929307	0.010103	-9.47999	-1.92001						Bacteria+phages	-7,33333*	0.378112	9.61342e-12	-8.41512	-6.25155						Bacteria+phages	-5,25000*	0.653383	0.000705257	-7.58555	-2.91445						Bacteria+phages	-4,45833*	0.710145	0.00130105
7B (Phospho-IRF7)		Source Data									Phospho-IRF7											Phospho-IRF7											Phospho-IRF7											Phospho-IRF7
													Termination 1											Termination 2											Termination 3											Termination 4
												Test of normality distribution											Test of normality distribution											Test of normality distribution											Test of normality distribution
	Termination 1					Termination 2							Kolmogorov–Smirnov test											Kolmogorov–Smirnov test											Kolmogorov–Smirnov test											Kolmogorov–Smirnov test
	NaCl	Phages	Bacteria	Bacteria + phages		NaCl	Phages	Bacteria	Bacteria + phages				Statistic	df	p-value									Statistic	df	p-value									Statistic	df	p-value									Statistic	df	p-value
	0.0583333	0.595833	0.175	0.279167		0.0375	0.570833	0.1875	0.308333			measurement	0.155793	20	,200*								measurement	0.183842	20	0.0749766								measurement	0.194784	20	0.0452321								measurement	0.197366	20	0.0399236
	0.0666667	0.533333	0.154167	0.308333		0.0541667	0.6	0.2	0.2875
	0.05	0.495833	0.116667	0.241667		0.075	0.633333	0.220833	0.270833
	0.0708333	0.520833	0.0791667	0.258333		0.0875	0.483333	0.1625	0.308333			Test of homogeneity of variance					One-way ANOVA						Test of homogeneity of variance					One-way ANOVA						Test of homogeneity of variance					Kruskal-Wallis test for independent samples						Test of homogeneity of variance
	0.0541667	0.4875	0.175	0.254167		0.0958333	0.533333	0.175	0.241667			Levene's test	df1	df2	p-value		Statistic (F)	df1	df2	p-value			Levene's test	df1	df2	p-value		Statistic (F)	df1	df2	p-value			Levene's test	df1	df2	p-value		Statistic (H)	N	df1	p-value			Levene's test	df1	df2	p-value
												2.44764	3	16	0.101319		193.118	3	16	8.97529e-13			2.40377	3	16	0.105528		168.197	3	16	2.62136e-12			2.42265	3	16	0.103693		17.587	20	3	0			3.74456	3	16	0.0326972
	Termination 3					Termination 4
	NaCl	Phages	Bacteria	Bacteria + phages		NaCl	Phages	Bacteria	Bacteria + phages			Multiple comparisons											Multiple comparisons											Multiple comparisons											Multiple comparisons
	0.0583333	0.604167	0.220833	0.308333		0.0625	0.65	0.2375	0.270833			Tukey test											Tukey test											Dunn test											Dunn test
	0.0458333	0.575	0.204167	0.283333		0.0708333	0.679167	0.254167	0.2875			(I) Phospho-IRF7		Difference in averages (I-J)	Standard error	p-value	95% confidence interval						(I) Phospho-IRF7		Difference in averages (I-J)	Standard error	p-value	95% confidence interval						(I)Phospho-IRF7		Difference in averages (I-J)	Standard error	p-value	95% confidence interval						(I) Phospho-IRF7		Difference in averages (I-J)	Standard error	p-value
	0.0625	0.629167	0.158333	0.3125		0.05	0.591667	0.275	0.320833								Lower limit	Upper limit										Lower limit	Upper limit										Lower limit	Upper limit
	0.0333333	0.6125	0.254167	0.295833		0.0375	0.579167	0.245833	0.325			NaCl	Phages	-,46667*	0.0207791	1.89038e-12	-0.526116	-0.407217					NaCl	Phages	-,49417*	0.0229659	2.73437e-12	-0.559872	-0.428461					NaCl	Phages	-,53667*	0.0204294	1.80599e-05	-0.620356	-0.452977					NaCl	Phages	-,57833*	0.0204549	8.74452e-06
	0.0541667	0.516667	0.183333	0.275		0.0458333	0.658333	0.2	0.3375				Bacteria	-,08000*	0.0207791	0.0069527	-0.139449	-0.0205506						Bacteria	-,11917*	0.0229659	0.000469629	-0.184872	-0.0534609						Bacteria	-,15333*	0.0170986	0.00167721	-0.221691	-0.0849753						Bacteria	-,18917*	0.0136804	6.18692e-05
													Bacteria+phages	-,20833*	0.0207791	1.47191e-07	-0.267783	-0.148884						Bacteria+phages	-,21333*	0.0229659	4.20075e-07	-0.279039	-0.147628						Bacteria+phages	-,24417*	0.00881917	6.51252e-08	-0.274587	-0.213746						Bacteria+phages	-,25500*	0.0138444	1.31732e-05
												Phages	NaCl	,46667*	0.0207791	1.89038e-12	0.407217	0.526116					Phages	NaCl	,49417*	0.0229659	2.73437e-12	0.428461	0.559872					Phages	NaCl	,53667*	0.0204294	1.80599e-05	0.452977	0.620356					Phages	NaCl	,57833*	0.0204549	8.74452e-06
													Bacteria	,38667*	0.0207791	1.72817e-11	0.327217	0.446116						Bacteria	,37500*	0.0229659	1.20549e-10	0.309294	0.440706						Bacteria	,38333*	0.0256174	3.102e-06	0.29634	0.470327						Bacteria	,38917*	0.0231241	5.00892e-06
													Bacteria+phages	,25833*	0.0207791	6.88406e-09	0.198884	0.317783						Bacteria+phages	,28083*	0.0229659	8.75582e-09	0.215128	0.346539						Bacteria+phages	,29250*	0.0210159	0.000160432	0.21015	0.37485						Bacteria+phages	,32333*	0.0232215	1.61567e-05
												Bacteria	NaCl	,08000*	0.0207791	0.0069527	0.0205506	0.139449					Bacteria	NaCl	,11917*	0.0229659	0.000469629	0.0534609	0.184872					Bacteria	NaCl	,15333*	0.0170986	0.00167721	0.0849753	0.221691					Bacteria	NaCl	,18917*	0.0136804	6.18692e-05
													Phages	-,38667*	0.0207791	1.72817e-11	-0.446116	-0.327217						Phages	-,37500*	0.0229659	1.20549e-10	-0.440706	-0.309294						Phages	-,38333*	0.0256174	3.102e-06	-0.470327	-0.29634						Phages	-,38917*	0.0231241	5.00892e-06
													Bacteria+phages	-,12833*	0.0207791	7.1422e-05	-0.187783	-0.0688839						Bacteria+phages	-,09417*	0.0229659	0.00417666	-0.159872	-0.0284609						Bacteria+phages	-,09083*	0.0177951	0.0138679	-0.158203	-0.0234638						Bacteria+phages	-,06583*	0.0175495	0.0290635
7C (Phospho-NF-κB)		Source Data									Phospho-NF-κB											Phospho-NF-κB											Phospho-NF-κB											Phospho-NF-κB
													Termination 1											Termination 2											Termination 3											Termination 4
												Test of normality distribution											Test of normality distribution											Test of normality distribution											Test of normality distribution
	Termination 1					Termination 2							Kolmogorov–Smirnov test											Kolmogorov–Smirnov test											Kolmogorov–Smirnov test											Kolmogorov–Smirnov test
	NaCl	Phages	Bacteria	Bacteria + phages		NaCl	Phages	Bacteria	Bacteria + phages				Statistic	df	p-value									Statistic	df	p-value									Statistic	df	p-value									Statistic	df	p-value
	0.0679167	0.0554167	0.458333	0.125		0.06375	0.05	0.35875	0.149583			measurement	0.230517	20	0.00665255								measurement	0.28261	20	0.000195881								measurement	0.277778	18	0.000710505								measurement	0.303508	20	3.73242e-05
	0.0775	0.05	0.3325	0.1475		0.0470833	0.05125	0.374167	0.121667
	0.0691667	0.0591667	0.375	0.154167		0.0508333	0.0520833	0.472917	0.1525
	0.0516667	0.0654167	0.25875	0.166667		0.0529167	0.0441667	0.51	0.115833			Test of homogeneity of variance					Kruskal-Wallis test for independent samples						Test of homogeneity of variance					Kruskal-Wallis test for independent samples						Test of homogeneity of variance					Kruskal-Wallis test for independent samples						Test of homogeneity of variance
	0.0375833	0.06375	0.416667	0.170833		0.0483333	0.0541667	0.45125	0.155417			Levene's test	df1	df2	p-value		Statistic (H)	N	df1	p-value			Levene's test	df1	df2	p-value		Statistic (H)	N	df1	p-value			Levene's test	df1	df2	p-value		Statistic (H)	N	df1	p-value			Levene's test	df1	df2	p-value
												6.1927	3	16	0.00537933		16.211	20	3	0.001			16.8044	3	16	3.35814e-05		16.074	20	3	0.001			3.16694	3	14	0.057761		16.615	3	16	0.001			33.8223	3	16	3.70804e-07
	Termination 3					Termination 4
	NaCl	Phages	Bacteria	Bacteria + phages		NaCl	Phages	Bacteria	Bacteria + phages			Multiple comparisons											Multiple comparisons											Multiple comparisons											Multiple comparisons
	0.04875	0.0554167	0.450833	0.157083		0.0495833	0.05125	0.450833	0.0916667			Dunn test											Dunn test											Dunn test											Dunn test
	0.0575	0.0454167	0.564167	0.141667		0.0458333	0.0479167	0.550833	0.115833			(I) Phospho-NF-κB		Difference in averages (I-J)	Standard error	p-value	95% confidence interval						(I) Phospho-NF-κB		Difference in averages (I-J)	Standard error	p-value	95% confidence interval						(I)Phospho-NF-κB		Difference in averages (I-J)	Standard error	p-value	95% confidence interval						(I)Phospho-NF-κB		Difference in averages (I-J)	Standard error	p-value
	0.05625	0.04625	0.456667	0.179583		0.0470833	0.0583333	0.4475	0.12125								Lower limit	Upper limit										Lower limit	Upper limit										Lower limit	Upper limit
	0.0470833	0.0479167	0.3525	0.146667		0.04625	0.0458333	0.554583	0.148333			NaCl	Phages	0.00201667	0.00767872	0.999821	-0.027654	0.0316873					NaCl	Phages	0.00225	0.0034126	0.978532	-0.0100304	0.0145304					NaCl	Phages	-0.00046	0.00477398	1	-0.0188374	0.0179174					NaCl	Phages	-0.00233333	0.00254678	0.907739
	0.0327	0.0495833	0.2375	0.152083		0.0475	0.0445833	0.452083	0.152917				Bacteria	-,30748*	0.0352101	0.00292913	-0.454878	-0.160089						Bacteria	-,38083*	0.0291592	0.00077566	-0.506758	-0.254909						Bacteria	-,36388*	0.0552452	0.0113847	-0.60344	-0.124313						Bacteria	-,44392*	0.0251509	0.000264148
													Bacteria+phages	-,09207*	0.0108214	0.000169636	-0.128635	-0.0555119						Bacteria+phages	-,08642*	0.00887999	0.00094593	-0.121321	-0.0515121						Bacteria+phages	-,10696*	0.0079256	1.52987e-05	-0.134598	-0.0793217						Bacteria+phages	-,07875*	0.0112617	0.0092938
												Phages	NaCl	-0.00201667	0.00767872	0.999821	-0.0316873	0.027654					Phages	NaCl	-0.00225	0.0034126	0.978532	-0.0145304	0.0100304					Phages	NaCl	0.00046	0.00477398	1	-0.0179174	0.0188374					Phages	NaCl	0.00233333	0.00254678	0.907739
													Bacteria	-,30950*	0.0345907	0.00356016	-0.459476	-0.159524						Bacteria	-,38308*	0.0290566	0.000808522	-0.509494	-0.256673						Bacteria	-,36342*	0.0550958	0.0117054	-0.603703	-0.12313						Bacteria	-,44158*	0.0252626	0.000243732
													Bacteria+phages	-,09409*	0.00859472	0.000571129	-0.128019	-0.0601612						Bacteria+phages	-,08867*	0.00853709	0.00145947	-0.124484	-0.0528492						Bacteria+phages	-,10650*	0.0068066	0.000175592	-0.134282	-0.0787183						Bacteria+phages	-,07642*	0.0115091	0.00861567
												Bacteria	NaCl	,30748*	0.0352101	0.00292913	0.160089	0.454878					Bacteria	NaCl	,38083*	0.0291592	0.00077566	0.254909	0.506758					Bacteria	NaCl	,36388*	0.0552452	0.0113847	0.124313	0.60344					Bacteria	NaCl	,44392*	0.0251509	0.000264148
													Phages	,30950*	0.0345907	0.00356016	0.159524	0.459476						Phages	,38308*	0.0290566	0.000808522	0.256673	0.509494						Phages	,36342*	0.0550958	0.0117054	0.12313	0.603703						Phages	,44158*	0.0252626	0.000243732
													Bacteria+phages	,21541*	0.0354211	0.0117211	0.0687455	0.362074						Bacteria+phages	,29442*	0.0301909	0.00132039	0.172164	0.416669						Bacteria+phages	,25692*	0.0554578	0.038847	0.0183355	0.495498						Bacteria+phages	,36517*	0.0275416	0.000105122
7D (NF-κB)		Source Data									NF-κB											NF-κB											NF-κB											NF-κB
													Termination 1											Termination 2											Termination 3											Termination 4
												Test of normality distribution											Test of normality distribution											Test of normality distribution											Test of normality distribution
	Termination 1					Termination 2							Kolmogorov–Smirnov test											Kolmogorov–Smirnov test											Kolmogorov–Smirnov test											Kolmogorov–Smirnov test
	NaCl	Phages	Bacteria	Bacteria + phages		NaCl	Phages	Bacteria	Bacteria + phages				Statistic	df	p-value									Statistic	df	p-value									Statistic	df	p-value									Statistic	df	p-value
	0.291667	10.3333	2.70833	4.625		0.833333	8.375	3.375	5.875			measurement	0.150791	20	,200*								measurement	0.13613	20	,200*								measurement	0.155557	20	,200*								measurement	0.191095	20	0.0538642
	0.583333	8.83333	1.83333	5		0.5	8.25	2.58333	5.54167
	0.333333	8.95833	2.125	5.33333		0.416667	7.79167	2.45833	5.33333
	0.333333	11.5417	1.66667	5.70833		0.541667	8.08333	3.04167	6.04167			Test of homogeneity of variance					One-way ANOVA						Test of homogeneity of variance					One-way ANOVA						Test of homogeneity of variance					One-way ANOVA						Test of homogeneity of variance
	0.333333	5.5	2.875	6.04167		0.333333	7.75	2.83333	6.20833			Levene's test	df1	df2	p-value		Statistic (F)	df1	df2	p-value			Levene's test	df1	df2	p-value		Statistic (F)	df1	df2	p-value			Levene's test	df1	df2	p-value		Statistic (F)	df1	df2	p-value			Levene's test	df1	df2	p-value
												3.31705	3	16	0.0467606		50.0998	3	16	2.34404e-08			1.21728	3	16	0.335614		580.289	3	16	1.57337e-16			3.24354	3	16	0.0497998		482.842	3	16	6.7424e-16			7.12308	3	16	0.00296577
	Termination 3					Termination 4
	NaCl	Phages	Bacteria	Bacteria + phages		NaCl	Phages	Bacteria	Bacteria + phages			Multiple comparisons											Multiple comparisons											Multiple comparisons											Multiple comparisons
	0.375	7.54167	3	5.33333		0.375	7.20833	2.625	6.79167			Tukey test											Tukey test											Tukey test											Dunn test
	0.375	7.29167	2.625	6.125		0.333333	7.70833	2.75	5.79167			(I) NF-κB		Difference in averages (I-J)	Standard error	p-value	95% confidence interval						(I) NF-κB		Difference in averages (I-J)	Standard error	p-value	95% confidence interval						(I)NF-κB		Difference in averages (I-J)	Standard error	p-value	95% confidence interval						(I) NF-κB		Difference in averages (I-J)	Standard error	p-value
	0.375	8.29167	2.45833	6.45833		0.333333	7.91667	2.95833	5.83333								Lower limit	Upper limit										Lower limit	Upper limit										Lower limit	Upper limit
	0.333333	7.625	3.125	5.70833		0.333333	8	3.5	6.29167			NaCl	Phages	-8,65833*	0.757497	2.31669e-08	-10.8255	-6.49112					NaCl	Phages	-7,52500*	0.193649	1.08169e-12	-8.07903	-6.97097					NaCl	Phages	-7,38334*	0.209745	1.08169e-12	-7.98343	-6.78325					NaCl	Phages	-7,28333*	0.165831	6.22666e-06
	0.208333	7.95833	3.20833	6		0.291667	7.25	3.75	6.625				Bacteria	-1.86667	0.757497	0.10456	-4.03388	0.300548						Bacteria	-2,33333*	0.193649	1.08418e-08	-2.88737	-1.7793						Bacteria	-2,52501*	0.209745	1.09839e-08	-3.12509	-1.92492						Bacteria	-2,78333*	0.218263	0.000918847
													Bacteria+phages	-4,96667*	0.757497	3.5683e-05	-7.13388	-2.79945						Bacteria+phages	-5,27500*	0.193649	1.10723e-12	-5.82903	-4.72097						Bacteria+phages	-5,56667*	0.209745	1.12399e-12	-6.16676	-4.96659						Bacteria+phages	-5,93333*	0.202673	3.3233e-05
												Phages	NaCl	8,65833*	0.757497	2.31669e-08	6.49112	10.8255					Phages	NaCl	7,52500*	0.193649	1.08169e-12	6.97097	8.07903					Phages	NaCl	7,38334*	0.209745	1.08169e-12	6.78325	7.98343					Phages	NaCl	7,28333*	0.165831	6.22666e-06
													Bacteria	6,79167*	0.757497	6.77873e-07	4.62445	8.95888						Bacteria	5,19167*	0.193649	1.11644e-12	4.63763	5.7457						Bacteria	4,85833*	0.209745	1.56419e-12	4.25825	5.45842						Bacteria	4,50000*	0.273481	2.16068e-06
													Bacteria+phages	3,69167*	0.757497	0.000876598	1.52445	5.85888						Bacteria+phages	2,25000*	0.193649	1.83163e-08	1.69597	2.80403						Bacteria+phages	1,81667*	0.209745	1.0758e-06	1.21658	2.41675						Bacteria+phages	1,35000*	0.261207	0.00515249
												Bacteria	NaCl	1.86667	0.757497	0.10456	-0.300548	4.03388					Bacteria	NaCl	2,33333*	0.193649	1.08418e-08	1.7793	2.88737					Bacteria	NaCl	2,52501*	0.209745	1.09839e-08	1.92492	3.12509					Bacteria	NaCl	2,78333*	0.218263	0.000918847
													Phages	-6,79167*	0.757497	6.77873e-07	-8.95888	-4.62445						Phages	-5,19167*	0.193649	1.11644e-12	-5.7457	-4.63763						Phages	-4,85833*	0.209745	1.56419e-12	-5.45842	-4.25825						Phages	-4,50000*	0.273481	2.16068e-06
													Bacteria+phages	-3,10000*	0.757497	0.00424408	-5.26721	-0.932785						Bacteria+phages	-2,94167*	0.193649	3.56141e-10	-3.4957	-2.38763						Bacteria+phages	-3,04167*	0.209745	7.12226e-10	-3.64175	-2.44158						Bacteria+phages	-3,15000*	0.297268	3.18114e-05
[truncated: 4 more columns]

## Sheet: Suppl. Fig.1
S1A											S1B

## Sheet: Suppl.Fig.2
S2A (IFI16)		Source Data									IFI16											IFI16											IFI16											IFI16
													Termination 1											Termination 2											Termination 3											Termination 4
												Test of normality distribution											Test of normality distribution											Test of normality distribution											Test of normality distribution
	Termination 1					Termination 2							Kolmogorov–Smirnov test											Kolmogorov–Smirnov test											Kolmogorov–Smirnov test											Kolmogorov–Smirnov test
	NaCl	Phages	Bacteria	Bacteria + phages		NaCl	Phages	Bacteria	Bacteria + phages				Statistic	df	p-value									Statistic	df	p-value									Statistic	df	p-value									Statistic	df	p-value
	0.075	0.1125	0.516667	0.233333		0.1125	0.1	0.6	0.266667			measurement	0.208937	20	0.0222287								measurement	0.237139	20	0.00445936								measurement	0.220804	20	0.0116629								measurement	0.217738	20	0.0138376
	0.0875	0.1375	0.545833	0.254167		0.116667	0.0583333	0.629167	0.241667
	0.0958333	0.0916667	0.604167	0.204167		0.129167	0.116667	0.575	0.2625
	0.1375	0.0666667	0.591667	0.220833		0.0791667	0.108333	0.620833	0.216667			Test of homogeneity of variance					Kruskal-Wallis test for independent samples						Test of homogeneity of variance					Kruskal-Wallis test for independent samples						Test of homogeneity of variance					Kruskal-Wallis test for independent samples						Test of homogeneity of variance
	0.0625	0.075	0.495833	0.275		0.0625	0.0666667	0.579167	0.254167			Levene's test	df1	df2	p-value		Statistic (H)	N	df1	p-value			Levene's test	df1	df2	p-value		Statistic (H)	N	df1	p-value			Levene's test	df1	df2	p-value		Statistic (H)	N	df1	p-value			Levene's test	df1	df2	p-value
												1.22212	3	16	0.333977		16.121	20	3	0.001			0.625698	3	16	0.608762		16.267	20	3	0.001			3.09781	3	16	0.0564941		16.097	20	3	0			0.169573	3	16	0.0731129
	Termination 3					Termination 4
	NaCl	Phages	Bacteria	Bacteria + phages		NaCl	Phages	Bacteria	Bacteria + phages			Multiple comparisons											Multiple comparisons											Multiple comparisons											Multiple comparisons
	0.104167	0.116667	0.595833	0.275		0.141667	0.108333	0.65	0.225			Dunn test											Dunn test											Dunn test											Dunn test
	0.129167	0.120833	0.55	0.2875		0.0875	0.154167	0.695833	0.275			(I)IFI16		Difference in averages (I-J)	Standard error	p-value	95% confidence interval						(I) IFI16		Difference in averages (I-J)	Standard error	p-value	95% confidence interval						(I)IFI16		Difference in averages (I-J)	Standard error	p-value	95% confidence interval						(I)IFI16		Difference in averages (I-J)	Standard error	p-value
	0.0708333	0.133333	0.495833	0.2		0.133333	0.0791667	0.7125	0.308333								Lower limit	Upper limit										Lower limit	Upper limit										Lower limit	Upper limit
	0.0791667	0.0625	0.65	0.225		0.0666667	0.0625	0.595833	0.329167			NaCl	Phages	-0.005	0.0181334	0.999813	-0.0660153	0.0560153					NaCl	Phages	0.01	0.0170579	0.988695	-0.0474755	0.0674755					NaCl	Phages	-0.00833333	0.0173905	0.995882	-0.0679406	0.051274					NaCl	Phages	-0.01	0.0238849	0.998057
	0.0833333	0.075	0.658333	0.216667		0.0625	0.1375	0.633333	0.3375				Bacteria	-,45917*	0.0244878	2.92359e-06	-0.546044	-0.37229						Bacteria	-,50083*	0.0165307	1.16798e-08	-0.556747	-0.44492						Bacteria	-,49667*	0.0323876	0.000115135	-0.624648	-0.368685						Bacteria	-,55917*	0.0268742	3.25024e-07
													Bacteria+phages	-,14583*	0.0178244	0.000205883	-0.205819	-0.0858473						Bacteria+phages	-,14833*	0.0153998	0.000116339	-0.201497	-0.0951696						Bacteria+phages	-,14750*	0.0200693	0.00105408	-0.218635	-0.0763647						Bacteria+phages	-,19667*	0.0264181	0.000498101
												Phages	NaCl	0.005	0.0181334	0.999813	-0.0560153	0.0660153					Phages	NaCl	-0.01	0.0170579	0.988695	-0.0674755	0.0474755					Phages	NaCl	0.00833333	0.0173905	0.995882	-0.051274	0.0679406					Phages	NaCl	0.01	0.0238849	0.998057
													Bacteria	-,45417*	0.0245374	3.04272e-06	-0.541101	-0.367233						Bacteria	-,51083*	0.0158662	5.71469e-09	-0.564286	-0.45738						Bacteria	-,48833*	0.0336237	6.15186e-05	-0.614864	-0.361803						Bacteria	-,54917*	0.0272399	3.49297e-07
													Bacteria+phages	-,14083*	0.0178924	0.000272319	-0.201055	-0.0806113						Bacteria+phages	-,15833*	0.0146842	4.17663e-05	-0.20853	-0.108137						Bacteria+phages	-,13917*	0.0220085	0.00146458	-0.214031	-0.064302						Bacteria+phages	-,18667*	0.0267901	0.000734923
												Bacteria	NaCl	,45917*	0.0244878	2.92359e-06	0.37229	0.546044					Bacteria	NaCl	,50083*	0.0165307	1.16798e-08	0.44492	0.556747					Bacteria	NaCl	,49667*	0.0323876	0.000115135	0.368685	0.624648					Bacteria	NaCl	,55917*	0.0268742	3.25024e-07
													Phages	,45417*	0.0245374	3.04272e-06	0.367233	0.541101						Phages	,51083*	0.0158662	5.71469e-09	0.45738	0.564286						Phages	,48833*	0.0336237	6.15186e-05	0.361803	0.614864						Phages	,54917*	0.0272399	3.49297e-07
													Bacteria+phages	,31333*	0.0243099	3.73026e-05	0.226645	0.400022						Bacteria+phages	,35250*	0.0140683	6.03096e-08	0.304762	0.400238						Bacteria+phages	,34917*	0.0350842	0.000235121	0.222505	0.475829						Bacteria+phages	,36250*	0.0294863	9.99521e-06
S2B (DDX41)		Source Data									DDX41											DDX41											DDX41											DDX41
													Termination 1											Termination 2											Termination 3											Termination 4
												Test of normality distribution											Test of normality distribution											Test of normality distribution											Test of normality distribution
	Termination 1					Termination 2							Kolmogorov–Smirnov test											Kolmogorov–Smirnov test											Kolmogorov–Smirnov test											Kolmogorov–Smirnov test
	NaCl	Phages	Bacteria	Bacteria + phages		NaCl	Phages	Bacteria	Bacteria + phages				Statistic	df	p-value									Statistic	df	p-value									Statistic	df	p-value									Statistic	df	p-value
	2.66667	4.625	32.875	14.7917		3.70833	5	41.625	19.125			measurement	0.274985	20	0.000346428								measurement	0.272984	20	0.000401105								measurement	0.275099	20	0.000343535								measurement	0.293348	20	8.50357e-05
	2.875	3.5	38.2917	16.7083		4.125	4.625	41.8333	19.2917
	3.04167	3.83333	35.2083	19.0417		3.25	4.16667	46.25	19.875
	3.54167	3.04167	37.875	16.4583		3.70833	5.625	37.375	20.0833			Test of homogeneity of variance					Kruskal-Wallis test for independent samples						Test of homogeneity of variance					Kruskal-Wallis test for independent samples						Test of homogeneity of variance					Kruskal-Wallis test for independent samples						Test of homogeneity of variance
	3.75	4.45833	33.4167	16.8333		4.875	4.125	40.6667	18.5			Levene's test	df1	df2	p-value		Statistic (H)	N	df1	p-value			Levene's test	df1	df2	p-value		Statistic (H)	N	df1	p-value			Levene's test	df1	df2	p-value		Statistic (H)	N	df1	p-value			Levene's test	df1	df2	p-value
												4.9094	3	16	0.0132065		16.816	20	3	0.001			2.26746	3	16	0.119874		17.023	20	3	0.001			36.004	3	16	2.41175e-07		16.211	20	3	0.001			3.47691	3	16	0.040837
	Termination 3					Termination 4
	NaCl	Phages	Bacteria	Bacteria + phages		NaCl	Phages	Bacteria	Bacteria + phages			Multiple comparisons											Multiple comparisons											Multiple comparisons											Multiple comparisons
	3.79167	4.5	50.8333	18.625		3.08333	5.375	41.7083	20.4167			Dunn test											Dunn test											Dunn test											Dunn test
	4.70833	3.91667	49.9167	21.0417		3.91667	4.875	41.4167	20.9167			(I) DDX41		Difference in averages (I-J)	Standard error	p-value	95% confidence interval						(I) DDX41		Difference in averages (I-J)	Standard error	p-value	95% confidence interval						(I)DDX41		Difference in averages (I-J)	Standard error	p-value	95% confidence interval						(I) DDX41		Difference in averages (I-J)	Standard error	p-value
	5.25	3.41667	41.9583	20.5		5.25	4.5	37.4167	23.9583								Lower limit	Upper limit										Lower limit	Upper limit										Lower limit	Upper limit
	3.5	2.95833	41.2083	20.125		4.91667	4.04167	42.6667	25.0417			NaCl	Phages	-0.716667	0.35843	0.348751	-1.96154	0.52821					NaCl	Phages	-0.775	0.391001	0.34743	-2.09082	0.540822					NaCl	Phages	0.341667	0.495816	0.975125	-1.34342	2.02675					NaCl	Phages	-0.166667	0.518712	0.999552
	4.375	5.125	42.1667	19.7083		4.125	3.33333	41.25	25.6667				Bacteria	-32,35833*	1.13083	2.20426e-05	-37.1329	-27.5838						Bacteria	-37,61667*	1.44704	3.13825e-05	-43.7075	-31.5259						Bacteria	-40,89167*	2.14001	0.000143193	-50.0276	-31.7557						Bacteria	-36,63333*	0.98054	5.06211e-07
													Bacteria+phages	-13,59167*	0.707475	5.50001e-05	-16.4408	-10.7425						Bacteria+phages	-15,44167*	0.392331	1.08804e-09	-16.7621	-14.1212						Bacteria+phages	-15,67500*	0.514613	2.12634e-08	-17.4356	-13.9144						Bacteria+phages	-18,94167*	1.13894	6.93286e-05
												Phages	NaCl	0.716667	0.35843	0.348751	-0.52821	1.96154					Phages	NaCl	0.775	0.391001	0.34743	-0.540822	2.09082					Phages	NaCl	-0.341667	0.495816	0.975125	-2.02675	1.34342					Phages	NaCl	0.166667	0.518712	0.999552
													Bacteria	-31,64167*	1.15071	1.42668e-05	-36.3488	-26.9346						Bacteria	-36,84167*	1.44832	3.34286e-05	-42.9276	-30.7557						Bacteria	-41,23333*	2.15139	0.00012156	-50.3229	-32.1438						Bacteria	-36,46667*	0.968156	8.0318e-07
													Bacteria+phages	-12,87500*	0.738829	2.68971e-05	-15.676	-10.074						Bacteria+phages	-14,66667*	0.397038	1.77408e-09	-16.0026	-13.3307						Bacteria+phages	-16,01667*	0.560041	1.42927e-08	-17.9028	-14.1305						Bacteria+phages	-18,77500*	1.1283	8.86117e-05
												Bacteria	NaCl	32,35833*	1.13083	2.20426e-05	27.5838	37.1329					Bacteria	NaCl	37,61667*	1.44704	3.13825e-05	31.5259	43.7075					Bacteria	NaCl	40,89167*	2.14001	0.000143193	31.7557	50.0276					Bacteria	NaCl	36,63333*	0.98054	5.06211e-07
													Phages	31,64167*	1.15071	1.42668e-05	26.9346	36.3488						Phages	36,84167*	1.44832	3.34286e-05	30.7557	42.9276						Phages	41,23333*	2.15139	0.00012156	32.1438	50.3229						Phages	36,46667*	0.968156	8.0318e-07
													Bacteria+phages	18,76667*	1.30237	1.64063e-05	14.1428	23.3906						Bacteria+phages	22,17500*	1.44868	0.000289412	16.0904	28.2596						Bacteria+phages	25,21667*	2.1558	0.000918711	16.1441	34.2893						Bacteria+phages	17,69167*	1.40195	1.03918e-05
[truncated: 4 more columns]

## Sheet: Suppl.Fig.3
S3A (TLR3)		Source Data									TLR3											TLR3											TLR3											TLR3
													Termination 1											Termination 2											Termination 3											Termination 4
												Test of normality distribution											Test of normality distribution											Test of normality distribution											Test of normality distribution
	Termination 1					Termination 2							Kolmogorov–Smirnov test											Kolmogorov–Smirnov test											Kolmogorov–Smirnov test											Kolmogorov–Smirnov test
	NaCl	Phages	Bacteria	Bacteria + phages		NaCl	Phages	Bacteria	Bacteria + phages				Statistic	df	p-value									Statistic	df	p-value									Statistic	df	p-value									Statistic	df	p-value
	1.79167	2	4.08333	2.16667		1.91667	1.95833	5.125	2.16667			measurement	0.337197	20	1.92181e-06								measurement	0.357746	20	2.63383e-07								measurement	0.264366	20	0.000743052								measurement	0.32303	20	6.9931e-06
	1.875	2.08333	4	2.25		1.70833	1.79167	3.91667	2.29167
	1.875	2	5.41667	2.29167		1.91667	1.91667	4	2.20833
	2	1.91667	4.33333	2.45833		1.83333	1.70833	4.66667	2.08333			Test of homogeneity of variance					Kruskal-Wallis test for independent samples						Test of homogeneity of variance					Kruskal-Wallis test for independent samples						Test of homogeneity of variance					Kruskal-Wallis test for independent samples						Test of homogeneity of variance
	2.04167	2.125	5.29167	2.16667		1.83333	2.04167	5	2.20833			Levene's test	df1	df2	p-value		Statistic (H)	N	df1	p-value			Levene's test	df1	df2	p-value		Statistic (H)	N	df1	p-value			Levene's test	df1	df2	p-value		Statistic (H)	N	df1	p-value			Levene's test	df1	df2	p-value
												29.7255	3	16	8.90411e-07		16.79	20	3	0.001			16.1056	3	16	4.321e-05		16.26	20	3	0.001			8.62662	3	16	0.00123083		17.609	20	3	0.001			5.65723	3	16	0.00773446
	Termination 3					Termination 4
	NaCl	Phages	Bacteria	Bacteria + phages		NaCl	Phages	Bacteria	Bacteria + phages			Multiple comparisons											Multiple comparisons											Multiple comparisons											Multiple comparisons
	1.79167	1.875	3.54167	2.33333		1.83333	1.70833	4.66667	2.29167			Dunn test											Dunn test											Dunn test											Dunn test
	1.83333	2.08333	4.54167	2.45833		1.79167	1.875	3.95833	2.5			(I)TLR3		Difference in averages (I-J)	Standard error	p-value	95% confidence interval						(I) TLR3		Difference in averages (I-J)	Standard error	p-value	95% confidence interval						(I)TLR3		Difference in averages (I-J)	Standard error	p-value	95% confidence interval						(I)TLR3		Difference in averages (I-J)	Standard error	p-value
	1.91667	2.08333	4.79167	2.25		1.91667	1.95833	4.41667	2.08333								Lower limit	Upper limit										Lower limit	Upper limit										Lower limit	Upper limit
	1.79167	1.95833	3.95833	2.125		1.64583	2.04167	5.16667	2.29167			NaCl	Phages	-0.108333	0.0583333	0.409328	-0.307139	0.0904721					NaCl	Phages	-0.0416667	0.0707107	0.987774	-0.290352	0.207019					NaCl	Phages	-0.160113	0.046431	0.0599678	-0.327248	0.00702145					NaCl	Phages	-0.129167	0.0854929	0.602727
	1.8244	1.95833	3.0598	2.5		1.875	2.125	6.29167	1.794				Bacteria	-2,70833*	0.306753	0.00329249	-4.01706	-1.39961						Bacteria	-2,70000*	0.2529	0.00152827	-3.77824	-1.62176						Bacteria	-2,14707*	0.318129	0.0104819	-3.52842	-0.765711						Bacteria	-3,08750*	0.401624	0.00605607
													Bacteria+phages	-,35000*	0.0704647	0.00630915	-0.588658	-0.111342						Bacteria+phages	-,35000*	0.051031	0.000758866	-0.522335	-0.177665						Bacteria+phages	-,50178*	0.07219	0.00490312	-0.788171	-0.215389						Bacteria+phages	-,41643*	0.102205	0.0319732
												Phages	NaCl	0.108333	0.0583333	0.409328	-0.0904721	0.307139					Phages	NaCl	0.0416667	0.0707107	0.987774	-0.207019	0.290352					Phages	NaCl	0.160113	0.046431	0.0599678	-0.00702145	0.327248					Phages	NaCl	0.129167	0.0854929	0.602727
													Bacteria	-2,60000*	0.305505	0.00406349	-3.91416	-1.28584						Bacteria	-2,65833*	0.256986	0.00128308	-3.72138	-1.59529						Bacteria	-1,98695*	0.319865	0.0133754	-3.36031	-0.6136						Bacteria	-2,95833*	0.405303	0.00652206
													Bacteria+phages	-,24167*	0.0648181	0.0365993	-0.467579	-0.0157542						Bacteria+phages	-,30833*	0.0684653	0.0177626	-0.554598	-0.0620692						Bacteria+phages	-,34167*	0.0794949	0.0212987	-0.625593	-0.05774						Bacteria+phages	-0.287267	0.115822	0.181771
												Bacteria	NaCl	2,70833*	0.306753	0.00329249	1.39961	4.01706					Bacteria	NaCl	2,70000*	0.2529	0.00152827	1.62176	3.77824					Bacteria	NaCl	2,14707*	0.318129	0.0104819	0.765711	3.52842					Bacteria	NaCl	3,08750*	0.401624	0.00605607
													Phages	2,60000*	0.305505	0.00406349	1.28584	3.91416						Phages	2,65833*	0.256986	0.00128308	1.59529	3.72138						Phages	1,98695*	0.319865	0.0133754	0.6136	3.36031						Phages	2,95833*	0.405303	0.00652206
													Bacteria+phages	2,35833*	0.308052	0.00543571	1.05492	3.66174						Bacteria+phages	2,35000*	0.252281	0.00275835	1.26911	3.43089						Bacteria+phages	1,64529*	0.324607	0.024709	0.290742	2.99983						Bacteria+phages	2,67107*	0.409155	0.00900409
S3B (TLR4)		Source Data									TLR4											TLR4											TLR4											TLR4
													Termination 1											Termination 2											Termination 3											Termination 4
												Test of normality distribution											Test of normality distribution											Test of normality distribution											Test of normality distribution
	Termination 1					Termination 2							Kolmogorov–Smirnov test											Kolmogorov–Smirnov test											Kolmogorov–Smirnov test											Kolmogorov–Smirnov test
	NaCl	Phages	Bacteria	Bacteria + phages		NaCl	Phages	Bacteria	Bacteria + phages				Statistic	df	p-value									Statistic	df	p-value									Statistic	df	p-value									Statistic	df	p-value
	0.0195833	0.0279167	0.171667	0.05125		0.02625	0.0254167	0.170833	0.0508333			measurement	0.278843	20	0.000260233								measurement	0.307744	20	2.62218e-05								measurement	0.297235	20	6.2302e-05								measurement	0.318335	20	5.68456e-06
	0.0216667	0.01875	0.134167	0.0558333		0.02375	0.0229167	0.17625	0.0595833
	0.0254167	0.0229167	0.169583	0.06		0.0225	0.0245833	0.19375	0.055
	0.0183333	0.0254167	0.180417	0.0629167		0.0175	0.0175	0.196667	0.0425			Test of homogeneity of variance					Kruskal-Wallis test for independent samples						Test of homogeneity of variance					Kruskal-Wallis test for independent samples						Test of homogeneity of variance					Kruskal-Wallis test for independent samples						Test of homogeneity of variance
	0.0295833	0.02625	0.165833	0.0575		0.0195833	0.0170833	0.18375	0.0466667			Levene's test	df1	df2	p-value		Statistic (H)	N	df1	p-value			Levene's test	df1	df2	p-value		Statistic (H)	N	df1	p-value			Levene's test	df1	df2	p-value		Statistic (H)	N	df1	p-value			Levene's test	df1	df2	p-value
												2.72751	3	16	0.0784526		16.186	20	3	0.001			3.44035	3	16	0.0421142		16.095	20	3	0.001			1.49456	3	16	0.25395		16.211	20	3	0.001			1.7255	3	16	0.199653
	Termination 3					Termination 4
	NaCl	Phages	Bacteria	Bacteria + phages		NaCl	Phages	Bacteria	Bacteria + phages			Multiple comparisons											Multiple comparisons											Multiple comparisons											Multiple comparisons
	0.0254167	0.0225	0.180417	0.0520833		0.0258333	0.0229167	0.19	0.0495833			Dunn test											Dunn test											Dunn test											Dunn test
	0.0220833	0.0245833	0.178333	0.0604167		0.0275	0.0241667	0.18625	0.05125			(I) TLR4		Difference in averages (I-J)	Standard error	p-value	95% confidence interval						(I) TLR4		Difference in averages (I-J)	Standard error	p-value	95% confidence interval						(I)TLR4		Difference in averages (I-J)	Standard error	p-value	95% confidence interval						(I) TLR4		Difference in averages (I-J)	Standard error	p-value
	0.0241667	0.0279167	0.171667	0.0545833		0.0245833	0.0279167	0.182917	0.06								Lower limit	Upper limit										Lower limit	Upper limit										Lower limit	Upper limit
	0.0195833	0.0204167	0.170417	0.0495833		0.0295833	0.03	0.1875	0.0620833			NaCl	Phages	-0.00133333	0.00260008	0.994158	-0.0102198	0.00755314					NaCl	Phages	0.000416667	0.00234299	0.999985	-0.00750399	0.00833732					NaCl	Phages	-0.00175	0.00200434	0.930372	-0.00852815	0.00502815					NaCl	Phages	0.00075	0.00202073	0.998963
	0.0170833	0.0216667	0.16625	0.0508333		0.0225	0.02125	0.192083	0.06375				Bacteria	-,14142*	0.00817517	0.000119992	-0.174935	-0.107898						Bacteria	-,16233*	0.00517741	4.97128e-06	-0.183085	-0.141581						Bacteria	-,15175*	0.00302019	7.62839e-09	-0.162575	-0.140925						Bacteria	-,16175*	0.00198606	1.35244e-11
													Bacteria+phages	-,03458*	0.00284434	1.09693e-05	-0.0441583	-0.0250083						Bacteria+phages	-,02900*	0.00337731	0.00072308	-0.0414011	-0.0165989						Bacteria+phages	-,03183*	0.00244239	1.00048e-05	-0.0401642	-0.0235025						Bacteria+phages	-,03133*	0.00314079	0.000574072
												Phages	NaCl	0.00133333	0.00260008	0.994158	-0.00755314	0.0102198					Phages	NaCl	-0.000416667	0.00234299	0.999985	-0.00833732	0.00750399					Phages	NaCl	0.00175	0.00200434	0.930372	-0.00502815	0.00852815					Phages	NaCl	-0.00075	0.00202073	0.998963
													Bacteria	-,14008*	0.00807194	0.000166973	-0.173946	-0.10622						Bacteria	-,16275*	0.00524901	3.15717e-06	-0.183358	-0.142142						Bacteria	-,15000*	0.00292499	2.47984e-08	-0.160781	-0.139219						Bacteria	-,16250*	0.00225616	8.76466e-12
													Bacteria+phages	-,03325*	0.00253243	8.6862e-06	-0.0418645	-0.0246355						Bacteria+phages	-,02942*	0.00348608	0.000527592	-0.041878	-0.0169553						Bacteria+phages	-,03008*	0.00232364	1.88223e-05	-0.0381651	-0.0220015						Bacteria+phages	-,03208*	0.00331819	0.000279013
												Bacteria	NaCl	,14142*	0.00817517	0.000119992	0.107898	0.174935					Bacteria	NaCl	,16233*	0.00517741	4.97128e-06	0.141581	0.183085					Bacteria	NaCl	,15175*	0.00302019	7.62839e-09	0.140925	0.162575					Bacteria	NaCl	,16175*	0.00198606	1.35244e-11
													Phages	,14008*	0.00807194	0.000166973	0.10622	0.173946						Phages	,16275*	0.00524901	3.15717e-06	0.142142	0.183358						Phages	,15000*	0.00292499	2.47984e-08	0.139219	0.160781						Phages	,16250*	0.00225616	8.76466e-12
													Bacteria+phages	,10683*	0.0081539	0.000438137	0.0732495	0.140417						Bacteria+phages	,13333*	0.00578522	7.8968e-07	0.112787	0.153879						Bacteria+phages	,11992*	0.00324091	7.17667e-09	0.108759	0.131075						Bacteria+phages	,13042*	0.0032972	6.13166e-08
S3C (TLR6)		Source Data									TLR6											TLR6											TLR6											TLR6
													Termination 1											Termination 2											Termination 3											Termination 4
												Test of normality distribution											Test of normality distribution											Test of normality distribution											Test of normality distribution
	Termination 1					Termination 2							Kolmogorov–Smirnov test											Kolmogorov–Smirnov test											Kolmogorov–Smirnov test											Kolmogorov–Smirnov test
	NaCl	Phages	Bacteria	Bacteria + phages		NaCl	Phages	Bacteria	Bacteria + phages				Statistic	df	p-value									Statistic	df	p-value									Statistic	df	p-value									Statistic	df	p-value
	5.70833	4.91667	9.375	6.83333		5.125	5.08333	8.66667	5.54167			measurement	0.239686	20	0.00380922								measurement	0.317399	20	1.14779e-05								measurement	0.29123	20	0.000100546								measurement	0.278362	20	0.000269755
	5.04167	5	9.83333	5.83333		4.875	5.125	9.5	5.75
	5.125	5.16667	10.4167	6.04167		4.95833	5.15	8.16667	5.79167
	5.16667	4.875	10.875	7.20833		5.04167	5.08333	8.16667	5.58333			Test of homogeneity of variance					Kruskal-Wallis test for independent samples						Test of homogeneity of variance					Kruskal-Wallis test for independent samples						Test of homogeneity of variance					Kruskal-Wallis test for independent samples						Test of homogeneity of variance
	5.33333	5.08333	12.0833	7.625		5.11667	4.54167	8.04167	5.66667			Levene's test	df1	df2	p-value		Statistic (H)	N	df1	p-value			Levene's test	df1	df2	p-value		Statistic (H)	N	df1	p-value			Levene's test	df1	df2	p-value		Statistic (H)	N	df1	p-value			Levene's test	df1	df2	p-value
												4.42922	3	16	0.0189719		17.01	20	3	0.001			4.87465	3	16	0.0135503		16.211	20	3	0.001			8.98227	3	16	0.00101288		17.036	20	3	0.001			2.32465	3	16	0.11361
	Termination 3					Termination 4
	NaCl	Phages	Bacteria	Bacteria + phages		NaCl	Phages	Bacteria	Bacteria + phages			Multiple comparisons											Multiple comparisons											Multiple comparisons											Multiple comparisons
	5.08333	4.875	7.58333	5.45833		5.125	5.16667	6.45833	5.29167			Dunn test											Dunn test											Dunn test											Dunn test
	4.91667	4.83333	7.875	5.21		5	5.04167	6.41667	5.16667			(I) TLR6		Difference in averages (I-J)	Standard error	p-value	95% confidence interval						(I) TLR6		Difference in averages (I-J)	Standard error	p-value	95% confidence interval						(I)TLR6		Difference in averages (I-J)	Standard error	p-value	95% confidence interval						(I)TLR6		Difference in averages (I-J)	Standard error	p-value
	5.08333	4.5	7.58333	5.5		4.66667	5.125	7.08333	5.29167								Lower limit	Upper limit										Lower limit	Upper limit										Lower limit	Upper limit
	4.75	4.58333	6.95833	5.5		4.875	4.70833	6.95833	5.08333			NaCl	Phages	0.266667	0.12977	0.347472	-0.221932	0.755266					NaCl	Phages	0.0268	0.123963	0.999943	-0.446702	0.500302					NaCl	Phages	0.2519	0.109885	0.23211	-0.120299	0.624099					NaCl	Phages	-0.05	0.138819	0.99912
	5.1345	4.91667	6.54	5.33333		4.75	4.625	6.625	5.5				Bacteria	-5,24167*	0.481822	0.000964557	-7.22239	-3.26094						Bacteria	-3,48493*	0.274358	0.000692461	-4.64578	-2.32409						Bacteria	-2,31443*	0.253613	0.0017427	-3.33971	-1.28914						Bacteria	-1,82500*	0.157233	6.09462e-05
													Bacteria+phages	-1,43333*	0.360266	0.0483458	-2.85396	-0.0127098						Bacteria+phages	-,64333*	0.0674048	6.66112e-05	-0.870137	-0.41653						Bacteria+phages	-,40677*	0.0908744	0.0122586	-0.716517	-0.0970167						Bacteria+phages	-,38333*	0.108653	0.0410565
												Phages	NaCl	-0.266667	0.12977	0.347472	-0.755266	0.221932					Phages	NaCl	-0.0268	0.123963	0.999943	-0.500302	0.446702					Phages	NaCl	-0.2519	0.109885	0.23211	-0.624099	0.120299					Phages	NaCl	0.05	0.138819	0.99912
													Bacteria	-5,50833*	0.470114	0.00116364	-7.53321	-3.48346						Bacteria	-3,51173*	0.293371	0.000216926	-4.62972	-2.39375						Bacteria	-2,56633*	0.257435	0.000895406	-3.58312	-1.54954						Bacteria	-1,77500*	0.174105	5.09861e-05
													Bacteria+phages	-1,70000*	0.34445	0.029841	-3.16679	-0.233212						Bacteria+phages	-,67013*	0.123844	0.0113989	-1.14375	-0.196518						Bacteria+phages	-,65867*	0.101051	0.00171957	-1.01099	-0.306347						Bacteria+phages	-0.333333	0.131893	0.181506
												Bacteria	NaCl	5,24167*	0.481822	0.000964557	3.26094	7.22239					Bacteria	NaCl	3,48493*	0.274358	0.000692461	2.32409	4.64578					Bacteria	NaCl	2,31443*	0.253613	0.0017427	1.28914	3.33971					Bacteria	NaCl	1,82500*	0.157233	6.09462e-05
													Phages	5,50833*	0.470114	0.00116364	3.48346	7.53321						Phages	3,51173*	0.293371	0.000216926	2.39375	4.62972						Phages	2,56633*	0.257435	0.000895406	1.54954	3.58312						Phages	1,77500*	0.174105	5.09861e-05
													Bacteria+phages	3,80833*	0.577891	0.00136181	1.81687	5.7998						Bacteria+phages	2,84160*	0.274305	0.0016098	1.68054	4.00266						Bacteria+phages	1,90766*	0.249912	0.00470796	0.871485	2.94384						Bacteria+phages	1,44167*	0.151153	0.000367098
[truncated: 4 more columns]

[truncated: 3 more sheets: Suppl. Fig. 4, Suppl. Fig. 5, Suppl. Fig. 6 ]
